# Supplementary material for: N-(Fluoren-9-ylmethoxy­carbon­yl)-l-aspartic acid 4-tert-butyl ester
Source: Acta Crystallogr Sect E Struct Rep Online. 2009 Oct 3;65(Pt 11):o2606–7. doi: 10.1107/S1600536809037611 (PMC2971228; doi:10.1107/S1600536809037611)
Supplement: Supplementary file 2 [file e-65-o2606-Isup2.hkl]

# 
# h,k,l, Fc-squared, Fo-squared, sigma(Fo-squared) and status flag 
# 
data_I
_shelx_title 'I' 
_shelx_refln_list_code          4 
_shelx_F_calc_maximum      159.62 
_exptl_crystal_F_000       872.00 
_reflns_d_resolution_high  0.7681 
 
loop_ 
 _symmetry_equiv_pos_as_xyz 
 'x, y, z' 
 'x+1/2, -y+1/2, -z' 
 '-x, y+1/2, -z+1/2' 
 '-x+1/2, -y, z+1/2' 
 
_cell_length_a     5.7166 
_cell_length_b    11.1175 
_cell_length_c    32.0825 
_cell_angle_alpha  90.000 
_cell_angle_beta   90.000 
_cell_angle_gamma  90.000 
 
_shelx_F_squared_multiplier     1.000 
 
loop_ 
 _refln_index_h 
 _refln_index_k 
 _refln_index_l 
 _refln_F_squared_calc 
 _refln_F_squared_meas 
 _refln_F_squared_sigma 
 _refln_observed_status 
   2   0   0    12576.72    12258.15    366.69 o 
   4   0   0     1743.09     1761.72     64.45 o 
   6   0   0      475.37      465.74     35.42 o 
   1   1   0     3490.43     3319.58    101.92 o 
   2   1   0      104.81       94.22      5.74 o 
   3   1   0      232.79      212.99     19.64 o 
   4   1   0      410.39      445.34     23.21 o 
   5   1   0      419.90      512.92     27.72 o 
   6   1   0       15.33       28.77     35.52 o 
   7   1   0       75.23       44.43     23.74 o 
   0   2   0     1278.52     1286.69     62.94 o 
   1   2   0     2960.89     3324.47     80.58 o 
   2   2   0     2097.08     1980.34     36.53 o 
   3   2   0       56.02       47.14      6.83 o 
   4   2   0       90.97      162.99     22.29 o 
   5   2   0      112.12      114.63     13.23 o 
   6   2   0      248.60      256.49     35.12 o 
   7   2   0        4.49       59.25     30.46 o 
   1   3   0      159.76      151.84      5.65 o 
   2   3   0     1383.85     1344.86     25.22 o 
   3   3   0      768.19      712.98     44.45 o 
   4   3   0      642.34      749.39     38.56 o 
   5   3   0       31.02      205.63     18.14 o 
   6   3   0      298.97      257.23     22.14 o 
   7   3   0      165.29      139.66     17.56 o 
   0   4   0     5787.17     6460.26    294.25 o 
   1   4   0     1150.69     1530.79     26.19 o 
   2   4   0      173.94      181.84      7.28 o 
   3   4   0      822.84      805.87     49.40 o 
   4   4   0       18.97       29.23     11.89 o 
   5   4   0      113.30      212.35     15.53 o 
   6   4   0       66.49       97.77     20.62 o 
   7   4   0       92.79       30.28     31.90 o 
   1   5   0      699.52      790.99     15.08 o 
   2   5   0     2633.51     2982.01     79.39 o 
   3   5   0      835.76      899.95     85.04 o 
   4   5   0      470.96      709.51     42.80 o 
   5   5   0        5.64       55.69     26.82 o 
   6   5   0       10.66       60.00     19.91 o 
   0   6   0        0.02        0.33     16.24 o 
   1   6   0       50.18       51.42      3.89 o 
   2   6   0      158.76      177.48      7.77 o 
   3   6   0      293.28      357.66     50.48 o 
   4   6   0      274.30      411.00     24.24 o 
   5   6   0       32.49       22.63     17.17 o 
   6   6   0       78.48      129.74     29.72 o 
   1   7   0       11.74        8.22      3.27 o 
   2   7   0      408.28      393.11     11.99 o 
   3   7   0     1087.33     1168.86     41.79 o 
   4   7   0      138.14      139.64     23.71 o 
   5   7   0       51.87       63.51     28.90 o 
   6   7   0       34.66       39.30     18.22 o 
   0   8   0      349.24      364.78     35.02 o 
   1   8   0       75.62       87.91      7.03 o 
   2   8   0       86.17      102.77      8.77 o 
   3   8   0        0.19       76.91     56.56 o 
   4   8   0      245.99      233.98     48.68 o 
   5   8   0       37.56       77.60     15.74 o 
   6   8   0       94.59       78.31     21.64 o 
   1   9   0       12.08       30.23     15.04 o 
   2   9   0      389.06      396.13     17.32 o 
   3   9   0      117.36      132.96     13.39 o 
   4   9   0        2.77        6.54     13.71 o 
   5   9   0      211.88      198.86     20.23 o 
   1  10   0       28.95       54.55     16.53 o 
   2  10   0      340.34      326.76     19.56 o 
   3  10   0      144.70      120.22     27.04 o 
   4  10   0       57.52      132.08     37.45 o 
   5  10   0      342.80      279.60     33.77 o 
   1  11   0      506.80      577.34     54.46 o 
   2  11   0      228.93      202.20     24.00 o 
   3  11   0       23.87       25.25     26.69 o 
   4  11   0      518.31      427.55     35.17 o 
   1  12   0        0.11       -8.65     18.71 o 
   2  12   0        3.20      -22.98     22.98 o 
   3  12   0       14.20       35.19     18.60 o 
   4  12   0      374.07      283.65     28.37 o 
   1  13   0      107.83      123.38     24.92 o 
   2  13   0       27.02       29.45     28.86 o 
   3  13   0        9.35       30.57     18.60 o 
   0  14   0      143.52      204.77     35.69 o 
   1  14   0       16.86       35.50     21.79 o 
   1   0   1      291.92      288.80      7.86 o 
   2   0   1       56.67       90.90      8.77 o 
   3   0   1       18.09       18.55      5.67 o 
   4   0   1      234.32      628.88     68.30 o 
   5   0   1      232.83      245.74     15.18 o 
   6   0   1       36.71      199.37     21.78 o 
   7   0   1        6.92       23.99     14.87 o 
   0   1   1      492.71      638.64     13.32 o 
   1   1   1     1114.84     1075.13     22.76 o 
   2   1   1      446.40      433.65      8.13 o 
   3   1   1      379.82      385.81     10.40 o 
   4   1   1      186.98      236.62     19.05 o 
   5   1   1      359.04      413.16     42.59 o 
   6   1   1       33.19       -5.43     14.62 o 
   7   1   1       30.56       47.40     15.12 o 
   1   2   1    13500.63    13831.93    296.82 o 
   2   2   1       23.16       17.39      3.46 o 
   3   2   1      169.27      135.66      6.06 o 
   4   2   1      433.41      454.34     17.96 o 
   5   2   1       79.29      107.40      9.19 o 
   6   2   1       58.22      107.65     34.43 o 
   7   2   1      113.35       99.23     12.91 o 
   0   3   1     5687.37     6424.72    114.86 o 
   1   3   1    10588.37    12403.69    125.72 o 
   2   3   1      170.49      173.61      6.21 o 
   3   3   1      549.97      572.14     16.08 o 
   4   3   1      559.70      688.88     19.63 o 
   5   3   1      486.39      471.24     20.04 o 
   6   3   1       19.33      123.19     20.42 o 
   7   3   1       49.43       63.46     22.94 o 
   0   4   1      164.02      175.21      5.66 o 
   1   4   1      587.05      679.92      9.44 o 
   2   4   1     1935.53     2047.17     29.99 o 
   3   4   1     1164.58     1050.59     24.31 o 
   4   4   1       79.44      122.66     26.08 o 
   5   4   1      399.65      354.44     14.37 o 
   6   4   1       78.14       91.89     12.60 o 
   7   4   1       73.59       83.81     16.47 o 
   0   5   1      298.49      373.01     13.92 o 
   1   5   1     3012.15     3595.85     35.80 o 
   2   5   1     4281.47     4666.37     76.31 o 
   3   5   1     1577.66     1545.89     29.58 o 
   4   5   1     1469.43     1416.81     30.45 o 
   5   5   1       88.09      139.70     19.26 o 
   6   5   1       93.63       98.74     17.13 o 
   0   6   1      933.13     1034.42     56.45 o 
   1   6   1      347.14      430.22      6.86 o 
   2   6   1      389.53      433.14      9.02 o 
   3   6   1      777.48      795.88     24.45 o 
   4   6   1      743.88      779.70     23.53 o 
   5   6   1       51.38       59.07     15.93 o 
   6   6   1      103.75      169.37     17.91 o 
   0   7   1      276.17      310.78     23.06 o 
   1   7   1      318.83      333.12      9.90 o 
   2   7   1      205.99      213.15      6.25 o 
   3   7   1      520.71      608.96     24.54 o 
   4   7   1       98.47      137.14     13.02 o 
   5   7   1       30.03       16.12     12.13 o 
   6   7   1       16.74       48.35     14.73 o 
   0   8   1       82.46      111.01     23.65 o 
   1   8   1       42.94       42.88      4.65 o 
   2   8   1      293.80      278.35      7.30 o 
   3   8   1     1843.38     1879.14     48.50 o 
   4   8   1      124.24      139.41     15.55 o 
   5   8   1       98.75       93.88     12.60 o 
   6   8   1      138.81      165.96     17.00 o 
   0   9   1      470.56      527.52     39.44 o 
   1   9   1      430.52      469.03     23.13 o 
   2   9   1      744.59      687.90     20.08 o 
   3   9   1      316.53      289.49     18.25 o 
   4   9   1       64.69       43.65      9.86 o 
   5   9   1      150.13      157.76     14.57 o 
   0  10   1       11.53       14.20     20.51 o 
   1  10   1      122.77      112.88     12.88 o 
   2  10   1      234.75      227.15     11.55 o 
   3  10   1      133.91      132.46     20.23 o 
   4  10   1      276.26      269.83     22.56 o 
   5  10   1       53.23      120.47     25.93 o 
   0  11   1       14.66       16.97     17.86 o 
   1  11   1       53.95       76.81     15.45 o 
   2  11   1      136.63      135.95     15.81 o 
   3  11   1       37.83       43.93     15.00 o 
   4  11   1       33.37       64.30     20.45 o 
   0  12   1      231.72      310.65     36.41 o 
   1  12   1      143.67      156.68     15.80 o 
   2  12   1       23.89       11.41     13.67 o 
   3  12   1       23.86       55.92     15.47 o 
   4  12   1       22.36       47.02     14.75 o 
   0  13   1       21.11       12.53     18.71 o 
   1  13   1      165.36      170.12     23.98 o 
   2  13   1       83.91      101.72     18.39 o 
   3  13   1       70.29       79.15     15.41 o 
   0  14   1      350.33      425.05     35.08 o 
   1  14   1        7.68       12.62     16.15 o 
   1   0   2    12221.89    10586.72    277.89 o 
   2   0   2      318.32      295.72      9.28 o 
   3   0   2       14.70        5.47      5.47 o 
   4   0   2      814.35      927.96     39.38 o 
   5   0   2        3.50       67.44     46.32 o 
   6   0   2      482.89      411.72     24.02 o 
   7   0   2       98.06       74.02     18.57 o 
   0   1   2      213.68      286.56      5.97 o 
   1   1   2     2679.77     2383.26     51.65 o 
   2   1   2     2174.06     2100.05     24.68 o 
   3   1   2     1457.51     1407.47     35.76 o 
   4   1   2      146.65      166.69     15.09 o 
   5   1   2       20.97       95.69     10.14 o 
   6   1   2      499.25      470.26     17.92 o 
   7   1   2       37.73       54.32     31.33 o 
   0   2   2      383.13      412.66      6.79 o 
   1   2   2       32.59       38.94      3.13 o 
   2   2   2      303.11      304.79      6.53 o 
   3   2   2      240.96      248.96     22.13 o 
   4   2   2      449.33      468.44     17.26 o 
   5   2   2      147.92      175.38     11.60 o 
   6   2   2        3.28       17.24     10.00 o 
   7   2   2       26.44       36.44     14.26 o 
   0   3   2     2314.51     2567.93     40.78 o 
   1   3   2     1956.06     2255.58     29.71 o 
   2   3   2      569.49      578.06      9.66 o 
   3   3   2      421.29      429.93     11.38 o 
   4   3   2      686.83      785.90     32.09 o 
   5   3   2       22.14      137.64     29.75 o 
   6   3   2      148.83      145.39     12.17 o 
   7   3   2       31.62       39.98     14.98 o 
   0   4   2     9869.68    11370.64    163.82 o 
   1   4   2     1582.43     1749.35     19.12 o 
   2   4   2     3470.87     3891.23     52.56 o 
   3   4   2       12.41       21.96      7.16 o 
   4   4   2      757.80      821.90     58.83 o 
   5   4   2       80.01      127.71     24.05 o 
   6   4   2       27.55       50.98     11.30 o 
   7   4   2       26.59       42.56     14.79 o 
   0   5   2     1121.55     1251.86     24.96 o 
   1   5   2      422.81      471.56      8.08 o 
   2   5   2     2678.23     2833.12     40.58 o 
   3   5   2      133.54      131.08     13.76 o 
   4   5   2      100.76      230.71     65.87 o 
   5   5   2      236.11      305.53     44.79 o 
   6   5   2        5.35       39.46     12.30 o 
   0   6   2       20.03       28.27      5.93 o 
   1   6   2     1216.55     1381.01     17.70 o 
   2   6   2     2597.88     3009.98     40.33 o 
   3   6   2      111.86      133.05     18.22 o 
   4   6   2      669.59      675.35     35.00 o 
   5   6   2      110.41      131.63     13.18 o 
   6   6   2      166.25      155.64     15.62 o 
   0   7   2      205.31      212.36     18.90 o 
   1   7   2       54.76       58.63      3.62 o 
   2   7   2     1579.25     1768.38     26.64 o 
   3   7   2     1466.49     1500.91     36.68 o 
   4   7   2      291.49      287.74     16.78 o 
   5   7   2      145.77      145.44     14.47 o 
   6   7   2      106.56      104.68     28.05 o 
   0   8   2      272.00      294.24     22.44 o 
   1   8   2        1.36        0.63      3.27 o 
   2   8   2       97.19       95.68      5.58 o 
   3   8   2      246.77      278.03     21.81 o 
   4   8   2      289.86      284.34     25.32 o 
   5   8   2       16.60       63.45     13.02 o 
   6   8   2       91.39      103.50     20.67 o 
   0   9   2        3.76       -0.65     18.13 o 
   1   9   2      332.40      341.19     12.05 o 
   2   9   2        7.52       10.27      3.48 o 
   3   9   2       53.13       49.91     10.25 o 
   4   9   2       65.61      100.49     14.89 o 
   5   9   2       24.21       79.06     11.74 o 
   1  10   2      342.64      411.54     21.78 o 
   2  10   2      155.41      114.12     15.75 o 
   3  10   2       69.01       71.83     10.71 o 
   4  10   2      129.06      171.95     20.18 o 
   5  10   2       30.16       40.36     12.07 o 
   0  11   2       35.90       35.89     17.43 o 
   1  11   2        8.64        2.99     11.42 o 
   2  11   2       27.26       16.43     12.83 o 
   3  11   2      142.88      167.99     17.27 o 
   4  11   2      199.80      177.62     16.63 o 
   0  12   2       49.03      102.59     30.29 o 
   1  12   2      220.34      257.03     26.25 o 
   2  12   2      207.93      193.06     16.68 o 
   3  12   2      130.66      139.24     18.25 o 
   4  12   2       30.54       22.74     13.21 o 
   0  13   2       41.44       39.45     25.19 o 
   1  13   2      102.15      121.74     15.73 o 
   2  13   2       74.78       84.39     16.03 o 
   3  13   2       32.40       19.67     13.02 o 
   0  14   2       94.59       88.07     19.68 o 
   1  14   2        0.41        8.01     14.20 o 
   1   0   3       51.37       62.57      5.06 o 
   2   0   3       29.08       24.99      4.64 o 
   3   0   3       38.48       65.52     30.07 o 
   4   0   3        3.34       42.33     29.54 o 
   5   0   3       86.92       77.24     26.07 o 
   6   0   3      110.74      189.70     87.46 o 
   7   0   3      207.65      199.38     27.00 o 
   0   1   3        8.59       60.06      5.16 o 
   1   1   3     3441.09     3127.47     74.45 o 
   2   1   3     1368.25     1305.49     17.13 o 
   3   1   3     3481.86     3487.10     51.59 o 
   4   1   3      162.79      223.40     14.73 o 
   5   1   3      142.27      176.45      9.23 o 
   6   1   3      109.78      194.57     47.38 o 
   7   1   3       69.35       79.50     16.01 o 
   0   2   3     6711.93     7572.87    124.75 o 
   1   2   3    25476.95    23996.52    504.68 o 
   2   2   3     4355.77     4381.78     64.23 o 
   3   2   3     2802.57     2793.91     40.53 o 
   4   2   3      108.27      141.22     12.73 o 
   5   2   3      166.12      197.15     12.32 o 
   6   2   3       40.81       32.82     10.74 o 
   7   2   3       27.45       14.63     13.73 o 
   0   3   3     3808.04     4356.28     68.11 o 
   1   3   3     6246.49     6907.49    118.14 o 
   2   3   3      941.04      929.16     13.81 o 
   3   3   3      139.07      115.96      8.54 o 
   4   3   3      744.75      780.82     22.29 o 
   5   3   3      228.56      206.59     12.57 o 
   6   3   3       26.23       36.30     19.09 o 
   7   3   3       39.08       28.92     14.52 o 
   0   4   3     1439.33     1735.84     31.11 o 
   1   4   3       10.21        6.30      2.82 o 
   2   4   3      351.03      380.84      7.59 o 
   3   4   3       98.93       91.27      6.74 o 
   4   4   3     1631.39     1615.14     39.53 o 
   5   4   3       77.11       69.82     11.71 o 
   6   4   3       61.33      119.17     31.89 o 
   7   4   3       59.74       27.63     14.37 o 
   0   5   3      984.89     1213.78     24.41 o 
   1   5   3      165.48      196.19      4.52 o 
   2   5   3       68.46       91.35      4.04 o 
   3   5   3      187.97      180.45     10.06 o 
   4   5   3      324.94      373.40     36.04 o 
   5   5   3      682.78      694.97     23.87 o 
   6   5   3       76.84       69.76     11.78 o 
   0   6   3     3131.05     3695.98     83.60 o 
   1   6   3      952.34     1177.69     15.10 o 
   2   6   3      243.55      241.71      6.27 o 
   3   6   3      551.22      532.34     20.03 o 
   4   6   3       55.82      240.73     51.58 o 
   5   6   3      177.85      239.66     13.72 o 
   6   6   3       33.18      106.18     19.41 o 
   0   7   3      365.72      363.83     12.32 o 
   1   7   3      530.46      656.14     11.79 o 
   2   7   3      149.92      168.18      6.25 o 
   3   7   3     1069.64     1072.68     40.91 o 
   4   7   3      220.85      267.62     26.14 o 
   5   7   3       59.09      128.79     19.03 o 
   6   7   3      206.53      201.58     18.23 o 
   0   8   3       94.45       99.79      6.23 o 
   1   8   3      163.44      195.83      6.04 o 
   2   8   3      295.05      286.66      8.28 o 
   3   8   3      219.82      213.00     17.97 o 
   4   8   3        1.40       19.75     14.10 o 
   5   8   3      110.10      128.47     12.81 o 
   6   8   3       74.79       72.91     13.98 o 
   0   9   3       73.12      129.30     16.35 o 
   1   9   3      704.55      752.37     14.01 o 
   2   9   3      417.04      411.54     12.03 o 
   3   9   3       41.84       56.98      8.28 o 
   4   9   3      502.73      478.30     25.17 o 
   5   9   3      201.86      187.16     13.81 o 
   0  10   3      132.48      147.77     26.41 o 
   1  10   3      114.01      120.68     18.39 o 
   2  10   3      430.88      386.86     26.78 o 
   3  10   3       26.01       26.95      9.50 o 
   4  10   3      444.82      414.97     23.43 o 
   5  10   3        4.80       12.33     15.10 o 
   0  11   3      163.40      209.82     51.31 o 
   1  11   3      296.63      316.10     18.20 o 
   2  11   3       71.82       73.58     16.11 o 
   3  11   3      177.05      149.02     17.17 o 
   4  11   3      106.46      127.18     17.05 o 
   0  12   3      162.52      200.72     36.25 o 
   1  12   3       93.63       76.08     29.43 o 
   2  12   3      204.35      212.35     18.29 o 
   3  12   3       32.72       59.69     15.01 o 
   4  12   3       44.80       25.48     15.11 o 
   0  13   3      492.09      537.49     36.97 o 
   1  13   3       87.69      108.99     15.76 o 
   2  13   3      112.72      127.40     16.57 o 
   3  13   3       22.37       20.71     14.22 o 
   0  14   3       63.80       48.60     25.93 o 
   1  14   3       99.51       96.23     23.94 o 
   0   0   4     2404.31     2248.84    127.30 o 
   1   0   4      281.57      239.13      8.12 o 
   2   0   4     1659.77     1462.59     27.92 o 
   3   0   4     1434.97     1461.65     33.54 o 
   4   0   4      228.15      258.22     18.56 o 
   5   0   4        0.27       18.16     11.59 o 
   6   0   4       93.72      117.52     25.08 o 
   7   0   4       63.15      116.07     49.21 o 
   0   1   4        4.84       47.26      4.99 o 
   1   1   4     6774.82     5578.38     59.23 o 
   2   1   4      945.33      917.30     13.54 o 
   3   1   4     2733.89     2631.44     38.73 o 
   4   1   4      449.89      490.77     18.42 o 
   5   1   4       76.34       83.00      8.92 o 
   6   1   4        6.94       39.58     12.97 o 
   7   1   4        5.22        6.22     12.98 o 
   0   2   4     4431.40     4705.81     96.17 o 
   1   2   4     8071.99     7569.47    163.98 o 
   2   2   4     1508.10     1479.97     18.82 o 
   3   2   4      189.13      165.79     23.75 o 
   4   2   4      208.17      219.63     12.76 o 
   5   2   4      268.05      286.79     18.99 o 
   6   2   4       84.43       49.76     15.40 o 
   7   2   4       67.16       83.95     14.76 o 
   0   3   4      757.34      881.37     14.11 o 
   1   3   4      229.27      245.43      4.94 o 
   2   3   4      152.70      135.00      4.51 o 
   3   3   4      688.73      713.52     15.58 o 
   4   3   4      401.15      447.06     24.34 o 
   5   3   4       20.03      118.31     20.11 o 
   6   3   4        3.02       19.00     10.31 o 
   7   3   4        3.90       66.24     39.92 o 
   0   4   4     3209.95     3633.29     52.65 o 
   1   4   4     3720.44     4246.56     56.12 o 
   2   4   4     1039.67     1039.82     18.51 o 
   3   4   4       53.26       50.04     12.47 o 
   4   4   4       34.60       66.26     20.19 o 
   5   4   4       55.99       88.48     18.37 o 
   6   4   4      339.37      329.57     18.88 o 
   7   4   4       26.74       35.55     12.84 o 
   0   5   4     1233.69     1452.22     28.57 o 
   1   5   4     1020.74     1216.28     15.17 o 
   2   5   4      792.52      861.89     14.63 o 
   3   5   4      359.99      351.02     10.39 o 
   4   5   4      924.35      943.40     45.14 o 
   5   5   4      101.29      206.85     61.68 o 
   6   5   4       27.60       56.91     18.61 o 
   0   6   4      535.38      593.80     16.05 o 
   1   6   4     1113.23     1210.93     16.51 o 
   2   6   4      644.86      749.63     13.46 o 
   3   6   4      830.03      750.89     20.69 o 
   4   6   4     1568.07     1498.15     41.63 o 
   5   6   4      162.75      153.18     14.10 o 
   6   6   4      111.08      101.71     14.77 o 
   0   7   4      629.06      719.81     19.27 o 
   1   7   4      260.88      264.31      7.46 o 
   2   7   4       86.54       89.33      4.64 o 
   3   7   4      202.46      193.11     10.07 o 
   4   7   4      356.11      372.79     17.07 o 
   5   7   4      414.04      377.91     22.22 o 
   6   7   4        7.10       56.56     23.84 o 
   0   8   4       67.21       81.50      6.39 o 
   1   8   4      219.91      224.77      7.60 o 
   2   8   4       39.38       34.79      3.96 o 
   3   8   4     1150.00     1102.59     31.28 o 
   4   8   4        6.88        5.99     13.20 o 
   5   8   4       28.70       74.76     12.29 o 
   6   8   4       41.13       38.50     12.93 o 
   0   9   4       64.82       62.87     16.40 o 
   1   9   4       25.17       28.68      4.93 o 
   2   9   4      159.64      142.75      6.76 o 
   3   9   4      111.25       97.75      9.08 o 
   4   9   4      284.50      294.04     23.24 o 
   5   9   4        9.00       80.70     13.13 o 
   0  10   4      818.78      942.09     56.04 o 
   1  10   4       69.97       67.50      8.78 o 
   2  10   4      303.40      308.27     24.66 o 
   3  10   4      249.35      204.80     30.01 o 
   4  10   4      360.87      316.40     20.28 o 
   5  10   4        2.82        7.36     13.66 o 
   0  11   4      428.01      467.96     28.97 o 
   1  11   4      299.08      355.27     18.62 o 
   2  11   4       54.24       54.67     12.64 o 
   3  11   4      232.16      233.50     20.15 o 
   4  11   4      164.81      130.15     18.29 o 
   0  12   4        0.95       32.34     27.35 o 
   1  12   4       93.10      128.83     15.56 o 
   2  12   4       22.41       35.29     31.83 o 
   3  12   4      100.01      102.25     17.39 o 
   4  12   4       55.12       65.39     19.61 o 
   0  13   4      832.42      921.84     48.96 o 
   1  13   4       99.75      110.05     15.09 o 
   2  13   4       47.55       76.68     15.06 o 
   3  13   4        8.79       12.15     14.11 o 
   0  14   4        0.01      -24.68     32.93 o 
   1  14   4      368.05      416.31     27.65 o 
   1   0   5      222.87      239.03      8.45 o 
   2   0   5       53.20       44.12      5.07 o 
   3   0   5      230.93      178.79      9.14 o 
   4   0   5       32.95       31.08      9.77 o 
   5   0   5        1.02        5.81     11.39 o 
   6   0   5       15.69       16.93     14.34 o 
   7   0   5        0.00       -1.07     17.23 o 
   0   1   5       12.28       44.43      3.95 o 
   1   1   5     2597.35     2211.36     48.47 o 
   2   1   5     3033.10     2889.69     36.32 o 
   3   1   5      109.55      128.92     12.95 o 
   4   1   5      348.19      382.89     15.56 o 
   5   1   5       59.11      116.75     21.43 o 
   6   1   5       50.19      116.56     30.19 o 
   7   1   5       70.81       69.54     20.88 o 
   0   2   5     1681.57     1608.81     44.66 o 
   1   2   5     9594.92     8836.69    114.66 o 
   2   2   5      924.62      906.46     13.25 o 
   3   2   5     2164.98     2116.88     35.30 o 
   4   2   5      349.35      334.83     11.07 o 
   5   2   5       22.87      140.84     47.53 o 
   6   2   5        8.87       42.81     11.45 o 
   7   2   5       98.45       81.18     16.31 o 
   0   3   5      276.04      342.12      8.93 o 
   1   3   5      272.31      243.77      5.41 o 
   2   3   5      325.16      309.62      7.06 o 
   3   3   5      218.95      221.58     11.24 o 
   4   3   5       41.47      141.91     12.16 o 
   5   3   5      605.88      561.93     20.47 o 
   6   3   5       77.76       84.04     12.14 o 
   7   3   5      317.83      313.50     24.21 o 
   0   4   5      816.65      957.99     15.67 o 
   1   4   5     1447.90     1734.13     25.97 o 
   2   4   5      136.14      146.72      4.94 o 
   3   4   5      183.97      178.38      8.99 o 
   4   4   5      136.78      123.46      8.67 o 
   5   4   5     1219.05     1172.17     55.10 o 
   6   4   5       28.62      108.16     29.26 o 
   7   4   5      109.80      104.94     15.30 o 
   0   5   5     1173.81     1419.89     24.73 o 
   1   5   5       80.52       71.25      3.14 o 
   2   5   5     1276.84     1305.92     19.21 o 
   3   5   5      193.79      173.48     10.18 o 
   4   5   5      294.24      394.98     44.87 o 
   5   5   5      329.13      285.13     17.21 o 
   6   5   5       16.06       21.09     13.27 o 
   0   6   5      410.92      519.85     14.92 o 
   1   6   5      159.06      150.84      4.18 o 
   2   6   5       16.60       21.27      3.77 o 
   3   6   5       29.94       30.78      8.81 o 
   4   6   5      319.12      297.93     58.77 o 
   5   6   5       97.75      120.48     24.86 o 
   6   6   5      101.09      120.46     15.38 o 
   0   7   5      305.38      312.47     11.37 o 
   1   7   5       94.15       92.88      4.30 o 
   2   7   5       30.21       29.02      5.04 o 
   3   7   5      191.97      179.50     11.81 o 
   4   7   5      130.38      139.21     16.08 o 
   5   7   5      101.79      130.15     19.66 o 
   6   7   5       66.39       61.36     13.77 o 
   0   8   5     2389.04     2725.30     75.56 o 
   1   8   5      162.04      198.63      7.61 o 
   2   8   5      124.75      112.62      7.43 o 
   3   8   5      241.59      228.16     13.50 o 
   4   8   5      108.25      138.37     23.77 o 
   5   8   5       12.08       42.81     11.62 o 
   6   8   5       24.90       30.44     16.00 o 
   0   9   5       44.76       47.81     22.28 o 
   1   9   5     1025.96     1074.19     23.26 o 
   2   9   5      531.37      469.37     17.86 o 
   3   9   5      309.67      296.74     13.82 o 
   4   9   5       94.00       92.22     12.07 o 
   5   9   5       80.73       67.74     11.57 o 
   0  10   5      165.46      201.38     20.57 o 
   1  10   5       28.67       31.44      6.32 o 
   2  10   5      144.45      132.70     13.43 o 
   3  10   5      121.06       96.46     10.85 o 
   4  10   5       86.72      137.42     17.81 o 
   5  10   5       21.75       59.34     13.75 o 
   0  11   5        1.79        2.33     16.65 o 
   1  11   5      431.16      499.55     22.55 o 
   2  11   5      239.19      237.47     18.00 o 
   3  11   5      258.69      251.03     21.15 o 
   4  11   5        5.04       17.41     12.58 o 
   0  12   5      103.95      174.47     33.36 o 
   1  12   5       83.30       79.05     17.30 o 
   2  12   5       96.75       82.95     24.36 o 
   3  12   5      100.28       89.19     15.94 o 
   4  12   5      237.77      221.62     26.60 o 
   0  13   5      211.52      233.57     40.55 o 
   1  13   5       54.01       44.75     28.37 o 
   2  13   5       58.96       60.38     17.06 o 
   3  13   5       38.26       50.52     15.25 o 
   0  14   5       48.46       52.94     21.38 o 
   1  14   5      229.40      228.95     18.70 o 
   0   0   6     8942.27     7457.57    434.97 o 
   1   0   6       17.65       11.82      3.92 o 
   2   0   6        0.53       -4.42      4.42 o 
   3   0   6        1.89       -6.12      6.34 o 
   4   0   6        3.15        7.86      8.61 o 
   5   0   6        0.38        7.69     23.95 o 
   6   0   6        5.49       18.97     13.31 o 
   7   0   6        0.18      -27.61     27.61 o 
   0   1   6    12328.48    10690.89    385.62 o 
   1   1   6      869.61      816.82     19.19 o 
   2   1   6      704.75      715.20     10.32 o 
   3   1   6      369.40      342.36     12.74 o 
   4   1   6      438.62      431.12     12.65 o 
   5   1   6      428.81      431.62     16.95 o 
   6   1   6      301.35      330.83     15.40 o 
   7   1   6       74.00       61.17     20.29 o 
   0   2   6       21.57       20.00      3.70 o 
   1   2   6     1414.13     1303.51     32.37 o 
   2   2   6       10.92        4.10      2.98 o 
   3   2   6      151.84      173.44     13.03 o 
   4   2   6       58.27      121.51     14.03 o 
   5   2   6     1116.20     1104.47     36.92 o 
   6   2   6      103.04       90.76     11.23 o 
   7   2   6       45.57       39.72     15.50 o 
   0   3   6       39.57       52.04      4.21 o 
   1   3   6      944.60      940.32     17.56 o 
   2   3   6      445.96      457.28      8.26 o 
   3   3   6      129.44      119.07      6.29 o 
   4   3   6     1073.45     1013.91     24.65 o 
   5   3   6       65.45      118.02     53.11 o 
   6   3   6      129.73      152.38     13.24 o 
   7   3   6       41.73       82.85     22.53 o 
   0   4   6      748.18      800.96     16.33 o 
   1   4   6      998.90     1150.22     19.60 o 
   2   4   6     2517.74     2678.46     46.56 o 
   3   4   6      354.37      332.28     12.41 o 
   4   4   6       29.57       43.86      6.77 o 
   5   4   6       71.14      420.59     32.66 o 
   6   4   6       98.26      121.82     18.02 o 
   7   4   6       26.47       26.41     12.50 o 
   0   5   6      347.15      385.70      8.60 o 
   1   5   6     1180.50     1254.61     15.85 o 
   2   5   6      117.63      117.26      4.56 o 
   3   5   6      198.27      186.63      8.15 o 
   4   5   6        4.41       31.45     11.93 o 
   5   5   6       13.07       38.92     13.87 o 
   6   5   6       16.00       24.84     12.43 o 
   0   6   6       11.94        7.03      6.09 o 
   1   6   6      749.93      818.87     11.58 o 
   2   6   6      583.67      582.64     13.13 o 
   3   6   6      372.95      367.63     13.56 o 
   4   6   6       15.92       74.27     40.21 o 
   5   6   6        7.26       28.01     12.08 o 
   6   6   6       24.15       41.39     13.61 o 
   0   7   6     1366.99     1592.17     39.17 o 
   1   7   6      997.25     1094.33     17.01 o 
   2   7   6      103.71       88.00      4.40 o 
   3   7   6       60.69       62.26      9.26 o 
   4   7   6       14.91       16.23     10.16 o 
   5   7   6       97.10       92.53     13.21 o 
   6   7   6        3.28       35.40     14.30 o 
   0   8   6      587.21      678.05     37.65 o 
   1   8   6      776.84      856.14     19.37 o 
   2   8   6       36.40       25.85      3.97 o 
   3   8   6       38.05       40.48      8.77 o 
   4   8   6      413.84      368.74     17.37 o 
   5   8   6      115.01      102.86     16.88 o 
   6   8   6       71.11       43.70     16.34 o 
   0   9   6     1030.79     1093.33     35.82 o 
   1   9   6      244.42      226.18     13.29 o 
   2   9   6      255.70      227.44      9.14 o 
   3   9   6       60.83       57.34      8.28 o 
   4   9   6      175.70      140.19     11.24 o 
   5   9   6       72.21       84.42     12.81 o 
   0  10   6      376.61      371.96     16.58 o 
   1  10   6      180.28      186.09     13.05 o 
   2  10   6      216.06      209.20     15.18 o 
   3  10   6      120.45       94.65     10.67 o 
   4  10   6      586.57      509.27     20.04 o 
   5  10   6       83.62       95.44     14.61 o 
   0  11   6      291.82      289.10     24.33 o 
   1  11   6      877.88      957.96     34.13 o 
   2  11   6      195.09      183.37     17.26 o 
   3  11   6        0.64       23.12     32.56 o 
   4  11   6       83.37      105.87     20.96 o 
   0  12   6       91.61      103.43     20.04 o 
   1  12   6      192.19      187.98     18.76 o 
   2  12   6      148.75      172.20     16.59 o 
   3  12   6       19.77       19.31     13.84 o 
   4  12   6       19.28       67.36     38.13 o 
   0  13   6      188.56      212.01     38.25 o 
   1  13   6       95.18       92.96     14.11 o 
   2  13   6        7.76       19.10     15.33 o 
   3  13   6       61.77       64.21     15.55 o 
   0  14   6      937.90     1018.66     59.07 o 
   1  14   6       68.50       83.04     15.08 o 
   1   0   7      460.16      373.30     16.01 o 
   2   0   7      654.76      572.28     12.93 o 
   3   0   7      111.79      114.43      8.45 o 
   4   0   7      202.63      205.22     15.69 o 
   5   0   7      160.07      147.74     13.94 o 
   6   0   7       15.88        2.14     13.63 o 
   7   0   7       15.50       55.09     30.92 o 
   0   1   7     1533.94     1354.93     23.96 o 
   1   1   7      689.07      556.27     15.56 o 
   2   1   7     4282.97     4017.30     42.97 o 
   3   1   7      383.35      398.90     11.12 o 
   4   1   7      427.52      421.19     24.70 o 
   5   1   7       97.92      146.75     17.66 o 
   6   1   7      154.19      161.12     20.29 o 
   7   1   7       26.62       40.30     19.20 o 
   0   2   7      206.71      188.41      6.74 o 
   1   2   7     2900.96     2595.65     57.35 o 
   2   2   7      295.78      275.84      5.86 o 
   3   2   7       89.23       86.90      7.10 o 
   4   2   7      279.99      282.29     14.84 o 
   5   2   7      155.43      217.08     63.98 o 
   6   2   7        0.66       18.33     10.73 o 
   7   2   7       74.39       82.80     21.79 o 
   0   3   7     2767.27     2788.33     85.78 o 
   1   3   7     1729.86     1624.09     36.20 o 
   2   3   7     1418.42     1369.92     17.48 o 
   3   3   7      107.80      108.30      6.56 o 
   4   3   7       24.95       75.22     31.82 o 
   5   3   7       33.34       40.22     11.70 o 
   6   3   7      196.45      187.47     14.11 o 
   7   3   7        3.43       25.20     15.27 o 
   0   4   7      820.16      923.26     17.68 o 
   1   4   7     6956.77     7606.28    151.01 o 
   2   4   7      298.79      266.11      6.15 o 
   3   4   7        0.29        5.24      6.89 o 
   4   4   7      210.81      195.43     36.95 o 
   5   4   7      858.69      838.31     29.28 o 
   6   4   7        4.17       35.51     14.45 o 
   7   4   7       51.73       46.50     13.75 o 
   0   5   7      307.60      335.71      8.08 o 
   1   5   7      736.39      891.67     13.05 o 
   2   5   7      124.94      110.72      5.06 o 
   3   5   7      394.83      344.53     10.88 o 
   4   5   7      456.96      427.31     35.49 o 
   5   5   7      193.57      200.58     14.49 o 
   6   5   7        6.02       20.05     12.35 o 
   0   6   7       20.64       28.81      3.78 o 
   1   6   7      239.63      253.95      5.50 o 
   2   6   7      101.04      100.16      4.45 o 
   3   6   7       40.68       52.54     12.02 o 
   4   6   7      927.08      920.70     31.03 o 
   5   6   7      237.12      216.39     18.89 o 
   6   6   7       29.99       39.16     13.38 o 
   0   7   7      815.60      934.29     25.46 o 
   1   7   7        7.68        8.95      2.68 o 
   2   7   7      421.65      416.54     11.19 o 
   3   7   7      255.00      231.43     11.64 o 
   4   7   7        7.40       24.19     10.77 o 
   5   7   7      100.12      114.08     11.73 o 
   6   7   7       97.10      144.84     25.37 o 
   0   8   7       29.14       22.93      6.03 o 
   1   8   7      914.96      992.99     18.09 o 
   2   8   7       52.91       47.76      4.09 o 
   3   8   7      185.15      185.92     11.49 o 
   4   8   7      210.67      209.79     19.41 o 
   5   8   7       57.15      128.26     16.09 o 
   6   8   7       11.89       15.67     14.38 o 
   0   9   7      750.20      836.61     32.48 o 
   1   9   7      443.61      439.35     14.65 o 
   2   9   7      207.53      190.21      7.84 o 
   3   9   7        8.53       -3.06     11.16 o 
   4   9   7       71.46       56.35     11.71 o 
   5   9   7      179.94      196.09     16.01 o 
   0  10   7      229.39      250.51     15.43 o 
   1  10   7       86.14       82.74      7.54 o 
   2  10   7      276.80      294.16     14.38 o 
   3  10   7       29.11       47.59      8.53 o 
   4  10   7      148.72      143.45     15.17 o 
   5  10   7       40.65       62.48     13.94 o 
   0  11   7       14.00       25.37     19.01 o 
   1  11   7      484.62      507.61     23.90 o 
   2  11   7      145.17      141.07     17.84 o 
   3  11   7      401.49      409.09     35.96 o 
   4  11   7        4.19       -3.80     17.04 o 
   0  12   7        0.02      -14.09     14.09 o 
   1  12   7      672.72      759.34     34.95 o 
   2  12   7        9.74       12.73     23.81 o 
   3  12   7       37.12       22.29     14.03 o 
   0  13   7       11.73      -14.61     27.68 o 
   1  13   7       27.01       25.87     15.86 o 
   2  13   7       33.28        6.16     17.26 o 
   3  13   7       24.17       23.04     19.61 o 
   0  14   7       13.65       35.02     28.47 o 
   1  14   7        5.74      -10.49     12.84 o 
   0   0   8     1374.29     1105.57     58.73 o 
   1   0   8     1540.45     1280.23     21.64 o 
   2   0   8      173.96      164.78      6.56 o 
   3   0   8        0.10       14.40      7.38 o 
   4   0   8       18.53       24.20      7.65 o 
   5   0   8        8.14       28.88     15.09 o 
   6   0   8        7.02       93.23     63.35 o 
   7   0   8        7.32       37.22     41.62 o 
   0   1   8     2710.22     2326.98     91.28 o 
   1   1   8     2530.27     2228.95     53.56 o 
   2   1   8      100.92       83.41      3.36 o 
   3   1   8     1127.85     1075.84     20.24 o 
   4   1   8      621.09      666.24     20.81 o 
   5   1   8      172.73      183.73     12.48 o 
   6   1   8       21.24       97.68     27.52 o 
   7   1   8       39.14       47.89     22.85 o 
   0   2   8      406.60      350.55     12.82 o 
   1   2   8      241.98      232.19      6.04 o 
   2   2   8      760.01      740.03     10.23 o 
   3   2   8      344.83      326.57      8.88 o 
   4   2   8      198.51      211.99     10.10 o 
   5   2   8      124.63      162.87     17.40 o 
   6   2   8       51.59       86.35     13.21 o 
   7   2   8       26.05       16.30     16.13 o 
   0   3   8     2494.00     2699.91     84.70 o 
   1   3   8      395.59      421.01      7.34 o 
   2   3   8      806.43      785.16     11.66 o 
   3   3   8      513.74      487.76     11.27 o 
   4   3   8      341.70      298.87      9.81 o 
   5   3   8      209.50      201.37     13.86 o 
   6   3   8       10.25       71.45     17.08 o 
   7   3   8       76.94       65.17     13.20 o 
   0   4   8       18.16       19.54      4.06 o 
   1   4   8        4.72        0.87      2.95 o 
   2   4   8     1755.91     1678.38     24.24 o 
   3   4   8       88.85       97.53      5.60 o 
   4   4   8     1831.17     1653.05     47.42 o 
   5   4   8       16.37      102.56     44.80 o 
   6   4   8       87.63       87.99     15.09 o 
   0   5   8      490.67      535.15     12.59 o 
   1   5   8      237.97      230.24      5.60 o 
   2   5   8      365.94      391.06     12.40 o 
   3   5   8        0.52        4.38      5.92 o 
   4   5   8      156.14      169.60     42.88 o 
   5   5   8      127.18      133.54     17.02 o 
   6   5   8        1.83       15.71     14.30 o 
   0   6   8      180.92      187.07      7.32 o 
   1   6   8      299.54      290.70      8.27 o 
   2   6   8      278.07      292.12      7.46 o 
   3   6   8      556.75      559.79     17.58 o 
   4   6   8      161.60      166.54     31.75 o 
   5   6   8       57.11       69.78     20.80 o 
   6   6   8      132.89      146.98     16.84 o 
   0   7   8      139.75      176.16     11.99 o 
   1   7   8      571.45      603.56     11.96 o 
   2   7   8       18.34       23.38      4.19 o 
   3   7   8     1601.95     1321.96     40.78 o 
   4   7   8       32.62       18.75      9.54 o 
   5   7   8       30.19       26.43     15.49 o 
   6   7   8       12.73       36.12     18.09 o 
   0   8   8      245.70      262.48     15.09 o 
   1   8   8      122.85      124.47      8.34 o 
   2   8   8       17.68       28.02      4.18 o 
   3   8   8      443.30      403.27     15.26 o 
   4   8   8      188.68      179.40     12.03 o 
   5   8   8      210.31      192.58     15.31 o 
   6   8   8       15.91       28.68     13.48 o 
   0   9   8      914.29      893.17     27.20 o 
   1   9   8       29.83       28.78      5.48 o 
   2   9   8      341.32      331.15     13.59 o 
   3   9   8      154.69      148.71     13.08 o 
   4   9   8       36.23       35.03     10.00 o 
   5   9   8       75.09       80.29     11.21 o 
   0  10   8      101.46      131.30     11.08 o 
   1  10   8      701.08      770.93     25.01 o 
   2  10   8      393.00      410.53     19.94 o 
   3  10   8      155.15      147.75     10.63 o 
   4  10   8        0.79       27.29     10.78 o 
   5  10   8       79.50       71.97     14.37 o 
   0  11   8      789.04      880.12     48.84 o 
   1  11   8      260.03      283.62     18.43 o 
   2  11   8      154.75      161.89     15.57 o 
   3  11   8        7.76       16.98     17.21 o 
   4  11   8       41.65        8.29     16.41 o 
   0  12   8      202.86      179.51     21.97 o 
   1  12   8       48.24       42.20     13.99 o 
   2  12   8        6.15        8.38     14.66 o 
   3  12   8       23.19       26.81     20.46 o 
   0  13   8       20.90       11.54     25.80 o 
   1  13   8      112.72      126.51     24.46 o 
   2  13   8       50.78       56.83     17.61 o 
   0  14   8        3.91       -4.00     19.04 o 
   1  14   8       79.36      103.14     17.71 o 
   1   0   9      432.24      374.74     14.03 o 
   2   0   9      476.55      469.07     10.96 o 
   3   0   9     1743.38     1840.29     40.75 o 
   4   0   9       96.06      111.27     14.99 o 
   5   0   9      187.86      187.08     28.91 o 
   6   0   9      692.03      613.69     33.08 o 
   7   0   9       21.62       30.01     29.22 o 
   0   1   9       55.98       47.80      4.49 o 
   1   1   9     2154.82     1891.42     30.23 o 
   2   1   9      256.44      241.22      5.22 o 
   3   1   9      698.56      714.72     15.98 o 
   4   1   9      127.30      132.57     22.00 o 
   5   1   9      207.13      246.07     23.00 o 
   6   1   9      335.03      347.15     24.35 o 
   7   1   9      109.27       96.54     19.05 o 
   0   2   9      823.36      772.26     26.18 o 
   1   2   9     1470.52     1355.67     23.64 o 
   2   2   9      417.35      430.43      9.31 o 
   3   2   9      312.38      285.90      8.37 o 
   4   2   9      204.79      205.46      8.27 o 
   5   2   9      189.78      220.76     13.20 o 
   6   2   9      229.03      200.46     17.61 o 
   7   2   9       18.09       24.02     15.93 o 
   0   3   9     1226.58     1132.43     20.84 o 
   1   3   9      297.43      271.99      7.04 o 
   2   3   9     1366.59     1349.42     18.19 o 
   3   3   9        8.32       10.79      4.64 o 
   4   3   9       65.77       71.78     12.45 o 
   5   3   9       24.31       65.64     14.45 o 
   6   3   9       81.17       54.11     13.79 o 
   7   3   9        3.61       50.58     20.84 o 
   0   4   9     1770.69     1928.26     34.99 o 
   1   4   9     3099.26     3224.73     78.49 o 
   2   4   9      244.92      260.24      6.02 o 
   3   4   9       55.81       43.66      4.94 o 
   4   4   9      749.26      683.37     27.14 o 
   5   4   9      187.22      214.26     25.66 o 
   6   4   9        4.78       25.44     13.36 o 
   0   5   9     1579.15     1923.19     38.23 o 
   1   5   9      960.83     1036.40     20.51 o 
   2   5   9       78.98       62.04      5.51 o 
   3   5   9      309.85      297.03     13.13 o 
   4   5   9     1033.85     1006.66     32.15 o 
   5   5   9       17.84       41.53     11.05 o 
   6   5   9       82.57       67.08     15.01 o 
   0   6   9      837.80      929.17     25.36 o 
   1   6   9     1881.21     2110.85     28.67 o 
   2   6   9       86.70       82.00      4.71 o 
   3   6   9       31.06       44.26     10.89 o 
   4   6   9      140.87      138.89     11.15 o 
   5   6   9       84.02       89.09     13.06 o 
   6   6   9        8.11       28.80     13.97 o 
   0   7   9     1080.66     1129.59     21.96 o 
   1   7   9       30.54       32.78      3.66 o 
   2   7   9       64.13       56.58      4.60 o 
   3   7   9       65.80       73.52     16.10 o 
   4   7   9       64.53       67.24     10.19 o 
   5   7   9       88.41      112.14     16.34 o 
   6   7   9       30.31       39.26     17.47 o 
   0   8   9      120.94      121.18      9.63 o 
   1   8   9      148.34      154.43      5.71 o 
   2   8   9      502.94      494.15     11.91 o 
   3   8   9      187.85      200.61     11.74 o 
   4   8   9       47.41       50.02     10.02 o 
   5   8   9      112.46      138.94     18.26 o 
   0   9   9        1.15        4.29      9.26 o 
   1   9   9      406.23      419.87     14.52 o 
   2   9   9      211.32      200.03     10.07 o 
   3   9   9      126.50      133.37     13.19 o 
   4   9   9      153.96      141.87     11.37 o 
   5   9   9       16.18       10.49     10.54 o 
   0  10   9       15.16       25.22      8.97 o 
   1  10   9      589.36      620.17     23.58 o 
   2  10   9      255.65      231.31     14.27 o 
   3  10   9      207.09      196.77     10.74 o 
   4  10   9      555.16      485.53     19.26 o 
   5  10   9       11.03       31.20     15.45 o 
   0  11   9        0.16       10.88     18.60 o 
   1  11   9      304.48      319.74     19.33 o 
   2  11   9      121.88      120.81     14.88 o 
   3  11   9        0.43        9.68     11.49 o 
   4  11   9       40.78       31.84     18.64 o 
   0  12   9      144.70      114.48     21.65 o 
   1  12   9      478.07      461.77     29.90 o 
   2  12   9      255.66      243.79     22.70 o 
   3  12   9      119.03       89.08     16.61 o 
   0  13   9       24.90       43.57     34.50 o 
   1  13   9       74.37       36.99     22.77 o 
   2  13   9      176.55      143.55     19.85 o 
   0  14   9        7.28       12.46     19.60 o 
   1  14   9       30.58       30.65     15.08 o 
   0   0  10      692.05      666.16     34.59 o 
   1   0  10        0.80       -4.18      4.18 o 
   2   0  10      283.96      241.42      9.70 o 
   3   0  10       52.45       78.88     25.74 o 
   4   0  10      713.47      634.48     23.89 o 
   5   0  10      169.71      195.02     31.71 o 
   6   0  10      253.32      277.63    114.14 o 
   7   0  10        6.91        4.27     30.18 o 
   0   1  10      513.03      445.76     16.39 o 
   1   1  10     3386.28     3104.02     48.59 o 
   2   1  10      424.77      415.32      8.12 o 
   3   1  10      788.83      758.34     17.06 o 
   4   1  10      167.05      143.16      6.57 o 
   5   1  10      625.83      619.40     20.20 o 
   6   1  10       59.58       69.61     24.05 o 
   7   1  10        2.57       12.36     16.42 o 
   0   2  10      585.16      591.29     15.21 o 
   1   2  10      771.43      709.58     10.52 o 
   2   2  10     2168.63     2122.55     26.39 o 
   3   2  10     1067.96     1030.19     17.99 o 
   4   2  10      255.18      268.70     12.95 o 
   5   2  10      165.25      196.96     25.22 o 
   6   2  10       58.16      101.59     25.48 o 
   7   2  10        3.34      -15.20     15.20 o 
   0   3  10      107.85      111.08      5.54 o 
   1   3  10     3745.33     3636.01     52.14 o 
   2   3  10     2307.62     2277.89     27.15 o 
   3   3  10       58.75       48.13      3.90 o 
   4   3  10       77.17       67.68      9.42 o 
   5   3  10      488.41      457.44     17.93 o 
   6   3  10       18.31       41.66     14.01 o 
   7   3  10      195.51      148.67     31.11 o 
   0   4  10        3.04        0.75      4.30 o 
   1   4  10      660.44      653.89     13.16 o 
   2   4  10      957.49      958.90     14.21 o 
   3   4  10       58.65       68.98      4.87 o 
   4   4  10       32.28       58.49     21.22 o 
   5   4  10      466.06      399.55     27.83 o 
   6   4  10        0.65       -0.78     14.12 o 
   0   5  10      174.13      158.61      6.64 o 
   1   5  10      661.63      663.40     16.69 o 
   2   5  10        6.78        4.39      3.63 o 
   3   5  10      540.58      514.03     14.42 o 
   4   5  10      165.72      150.78     31.63 o 
   5   5  10      128.07      121.07     13.17 o 
   6   5  10       36.89       41.89     13.46 o 
   0   6  10      223.63      214.68     10.21 o 
   1   6  10      557.28      557.92      9.72 o 
   2   6  10      185.88      188.63      6.61 o 
   3   6  10      174.32      160.85      9.57 o 
   4   6  10      163.12      165.25     14.37 o 
   5   6  10       12.03       35.13     13.77 o 
   6   6  10       49.75       35.05     14.24 o 
   0   7  10     1310.24     1515.90     33.30 o 
   1   7  10      143.83      145.95      4.96 o 
   2   7  10      150.52      132.84      6.91 o 
   3   7  10      271.33      237.37     14.84 o 
   4   7  10        2.46       12.71     11.79 o 
   5   7  10       45.12       92.45     18.29 o 
   6   7  10       35.71       12.14     14.98 o 
   0   8  10      327.98      340.21     14.84 o 
   1   8  10      137.74      146.67      7.15 o 
   2   8  10      265.44      291.68     10.08 o 
   3   8  10      256.84      253.94     12.99 o 
   4   8  10       18.11       24.95     12.53 o 
   5   8  10        7.95       30.63     12.89 o 
   0   9  10      946.33      864.02     26.84 o 
   1   9  10      189.32      221.40     12.74 o 
   2   9  10      695.12      675.17     21.08 o 
   3   9  10       30.44       30.14      7.90 o 
   4   9  10       93.46       90.03     13.66 o 
   5   9  10        0.70        5.43     11.88 o 
   0  10  10        0.50       -8.55     12.10 o 
   1  10  10       19.63       19.70      7.25 o 
   2  10  10      230.12      206.43     11.62 o 
   3  10  10      121.12      118.61      9.30 o 
   4  10  10       37.75       70.68     12.28 o 
   5  10  10        9.30       30.10     16.64 o 
   0  11  10      263.04      317.62     27.03 o 
   1  11  10      105.64      117.90     13.21 o 
   2  11  10      119.87      133.56     14.90 o 
   3  11  10       53.94       46.51     12.76 o 
   4  11  10        3.79        4.40     20.41 o 
   0  12  10       16.95       47.62     37.11 o 
   1  12  10      128.30      144.44     15.92 o 
   2  12  10       26.09       43.01     13.95 o 
   3  12  10       61.07       77.13     17.11 o 
   0  13  10       75.86       63.08     27.73 o 
   1  13  10      220.86      226.40     19.54 o 
   2  13  10      263.59      265.05     23.79 o 
   0  14  10      657.03      630.16    109.54 o 
   1   0  11     1909.37     1851.87     47.77 o 
   2   0  11      730.25      717.30     14.24 o 
   3   0  11       15.03       13.76      6.02 o 
   4   0  11      430.10      422.10     16.86 o 
   5   0  11       36.78       72.68     18.57 o 
   6   0  11       92.44       71.18     33.22 o 
   7   0  11       31.25       24.55     28.77 o 
   0   1  11      345.10      340.50      8.84 o 
   1   1  11     1470.33     1390.26     27.09 o 
   2   1  11       57.11       55.82      3.91 o 
   3   1  11      123.92      142.52     10.21 o 
   4   1  11       17.50       28.35      6.66 o 
   5   1  11       86.50      123.29     13.47 o 
   6   1  11       24.16       35.94     17.41 o 
   7   1  11        1.97       18.43     24.20 o 
   0   2  11       53.54       53.60      4.81 o 
   1   2  11      866.11      789.29     16.16 o 
   2   2  11      293.47      321.93      8.59 o 
   3   2  11      410.47      389.94     10.05 o 
   4   2  11      563.61      511.86     17.89 o 
   5   2  11       80.16      120.79     18.51 o 
   6   2  11       39.53       52.77     15.10 o 
   7   2  11        3.57        8.42     15.30 o 
   0   3  11     1370.43     1349.18     40.95 o 
   1   3  11      201.27      207.54      5.14 o 
   2   3  11     1576.22     1633.22     27.46 o 
   3   3  11       72.44       59.69      3.31 o 
   4   3  11      410.92      411.22     11.34 o 
   5   3  11      431.79      442.28     23.74 o 
   6   3  11       72.64       73.94     12.73 o 
   0   4  11      229.19      232.86      7.32 o 
   1   4  11      293.59      304.93      9.28 o 
   2   4  11       93.56       84.76      4.38 o 
   3   4  11       56.90       39.35      4.21 o 
   4   4  11       56.14       56.63      5.15 o 
   5   4  11       37.11       83.52     21.58 o 
   6   4  11       52.68       52.02     13.29 o 
   0   5  11       29.12       26.81      4.28 o 
   1   5  11     3082.25     3224.78     66.77 o 
   2   5  11        0.77        1.77      5.13 o 
   3   5  11       15.18        8.94      5.12 o 
   4   5  11       69.40       63.37     10.85 o 
   5   5  11       77.96      101.35     14.17 o 
   6   5  11       83.16       66.23     14.94 o 
   0   6  11     1633.41     1869.10     34.61 o 
   1   6  11      838.52      850.94     16.57 o 
   2   6  11      120.73      119.57      5.71 o 
   3   6  11      541.49      504.41     18.98 o 
   4   6  11      242.75      235.38     11.88 o 
   5   6  11      174.47      186.75     17.97 o 
   6   6  11       28.23       21.85     13.09 o 
   0   7  11       45.26       50.85      4.98 o 
   1   7  11      654.88      676.53     13.40 o 
   2   7  11      281.45      261.02      8.60 o 
   3   7  11      761.49      723.52     18.72 o 
   4   7  11      285.43      286.57     13.60 o 
   5   7  11      272.02      262.11     18.98 o 
   6   7  11        0.08       33.01     13.99 o 
   0   8  11     1047.49     1124.74     32.68 o 
   1   8  11      451.40      462.51      9.41 o 
   2   8  11      112.54       99.36      5.74 o 
   3   8  11      191.02      201.06      9.68 o 
   4   8  11      206.26      174.23     10.60 o 
   5   8  11       21.02       44.42     13.13 o 
   0   9  11       10.42        8.10      6.58 o 
   1   9  11       89.47       82.08      5.27 o 
   2   9  11      588.53      553.15     14.73 o 
   3   9  11      242.25      245.39     11.59 o 
   4   9  11       47.55       54.87     12.60 o 
   5   9  11       19.64       15.71     12.04 o 
   0  10  11        1.17      -10.46     13.28 o 
   1  10  11       24.11       26.54      8.00 o 
   2  10  11       95.92       69.72      9.78 o 
   3  10  11      257.56      258.61     12.88 o 
   4  10  11      185.60      177.59     13.63 o 
   0  11  11        7.73       10.37     16.61 o 
   1  11  11       29.87       28.86     12.57 o 
   2  11  11       28.26       10.22     12.73 o 
   3  11  11       14.82       33.20     13.08 o 
   4  11  11       43.57       52.89     16.03 o 
   0  12  11       65.00       85.99     22.36 o 
   1  12  11       61.81       85.83     14.43 o 
   2  12  11       97.43      104.64     20.77 o 
   3  12  11       90.35       89.79     23.27 o 
   0  13  11       78.14      104.08     34.29 o 
   1  13  11      114.56      118.32     15.65 o 
   2  13  11       82.32       68.71     17.96 o 
   0   0  12      153.92      182.37      9.71 o 
   1   0  12      700.77      623.64     15.69 o 
   2   0  12       89.98       54.84      5.67 o 
   3   0  12      920.51      867.62     21.84 o 
   4   0  12       58.15       33.37     14.07 o 
   5   0  12      643.69      554.50     29.58 o 
   6   0  12        2.68      -25.36     27.45 o 
   7   0  12       14.84       46.28     34.79 o 
   0   1  12     6537.26     6015.59    109.17 o 
   1   1  12     1428.21     1269.16     18.08 o 
   2   1  12      212.88      176.60      7.03 o 
   3   1  12      182.46      185.51      6.89 o 
   4   1  12        6.48        4.56      4.63 o 
   5   1  12      233.92      208.47     10.94 o 
   6   1  12       46.71       17.25     13.48 o 
   7   1  12        1.84       16.47     15.87 o 
   0   2  12     2704.42     2690.15     50.41 o 
   1   2  12     2388.20     2384.97     36.84 o 
   2   2  12      350.22      362.86     11.76 o 
   3   2  12      460.77      438.33     14.27 o 
   4   2  12      323.08      326.44     12.15 o 
   5   2  12      661.69      613.09     19.82 o 
   6   2  12       59.56       54.17     17.38 o 
   7   2  12       13.08       -1.34     13.28 o 
   0   3  12      609.09      532.66     12.18 o 
   1   3  12     2350.21     2335.43     37.59 o 
   2   3  12       79.72       66.30      7.70 o 
   3   3  12     1026.46     1015.00     23.84 o 
   4   3  12      439.16      380.24     19.11 o 
   5   3  12      210.86      215.47     18.52 o 
   6   3  12        5.84       13.21     12.16 o 
   0   4  12      612.96      623.75     21.00 o 
   1   4  12       67.75       51.89      3.61 o 
   2   4  12      310.63      306.14      7.69 o 
   3   4  12      168.23      163.45      5.65 o 
   4   4  12      209.19      195.76     15.72 o 
   5   4  12      206.05      211.34     31.75 o 
   6   4  12      114.54      109.30     13.22 o 
   0   5  12       11.92        7.88      4.45 o 
   1   5  12     1092.70     1109.88     16.22 o 
   2   5  12      471.18      440.73      9.88 o 
   3   5  12       50.33       44.04      7.07 o 
   4   5  12      123.87       99.40      9.58 o 
   5   5  12       62.67       96.88     27.18 o 
   6   5  12       75.05       87.46     18.09 o 
   0   6  12      133.24      146.59      7.12 o 
   1   6  12      412.10      410.87      8.31 o 
   2   6  12      194.39      190.66      8.12 o 
   3   6  12      392.65      350.28     12.06 o 
   4   6  12        1.53       30.83      8.86 o 
   5   6  12      118.81      114.84     16.47 o 
   6   6  12       59.56       55.56     15.23 o 
   0   7  12        5.24        3.80      4.50 o 
   1   7  12      157.16      168.52      7.02 o 
   2   7  12      137.38      125.28      6.30 o 
   3   7  12      220.36      195.25     10.49 o 
   4   7  12      245.32      210.41     23.21 o 
   5   7  12       75.28       79.10     19.14 o 
   6   7  12      178.89      195.70     20.32 o 
   0   8  12     1666.63     1704.52     49.21 o 
   1   8  12        3.41       -0.04      5.66 o 
   2   8  12       80.75       73.00      5.57 o 
   3   8  12      357.13      348.96     12.93 o 
   4   8  12       19.57       33.60     10.73 o 
   5   8  12       17.32        9.78     14.10 o 
   0   9  12       68.35       78.88      8.64 o 
   1   9  12       17.68       14.51      4.25 o 
   2   9  12       77.44       73.93      8.40 o 
   3   9  12       43.18       49.33      8.60 o 
   4   9  12       79.29       86.75     10.61 o 
   5   9  12       28.12       28.40     13.99 o 
   0  10  12        0.35        2.90      9.84 o 
   1  10  12      177.26      206.37     11.58 o 
   2  10  12       21.45       10.98      8.41 o 
   3  10  12       29.29       28.20      8.84 o 
   4  10  12        4.58       19.78     10.49 o 
   0  11  12      128.07      142.98     20.89 o 
   1  11  12      189.23      192.88     16.96 o 
   2  11  12       30.86       15.31     13.35 o 
   3  11  12       33.26       28.01     34.99 o 
   4  11  12      125.59      151.51     29.99 o 
   0  12  12       93.95       98.18     22.44 o 
   1  12  12      329.33      343.46     22.05 o 
   2  12  12        2.82        3.39     15.24 o 
   3  12  12      213.82      206.48     51.84 o 
   0  13  12      387.58      420.05     33.44 o 
   1  13  12       44.35       34.66     12.92 o 
   2  13  12      144.70      145.69     15.92 o 
   1   0  13       22.85       15.37      4.34 o 
   2   0  13       28.68       25.99      4.76 o 
   3   0  13     2128.86     2129.04     45.32 o 
   4   0  13      144.36      155.32      8.19 o 
   5   0  13       11.88       38.69     14.26 o 
   6   0  13       14.84       27.11     29.30 o 
   7   0  13        0.35      -17.09     18.65 o 
   0   1  13      784.08      764.07     15.65 o 
   1   1  13      385.90      368.65      6.56 o 
   2   1  13     1112.66     1161.89     23.20 o 
   3   1  13      878.62      894.52     19.67 o 
   4   1  13      307.03      285.69      7.93 o 
   5   1  13      124.15      110.67     19.30 o 
   6   1  13      116.37       93.96     25.43 o 
   7   1  13       84.83       67.22     15.70 o 
   0   2  13       18.67        8.14      4.44 o 
   1   2  13     1634.50     1633.13     20.57 o 
   2   2  13      546.34      518.18     15.23 o 
   3   2  13      224.19      227.05     10.29 o 
   4   2  13       60.65       60.12      6.16 o 
   5   2  13      501.45      460.17     16.74 o 
   6   2  13       61.38       86.32     13.83 o 
   0   3  13      437.00      370.38     10.09 o 
   1   3  13      216.85      219.06      5.39 o 
   2   3  13     1283.74     1308.54     24.32 o 
   3   3  13      129.25      136.82      9.06 o 
   4   3  13      349.22      413.57     36.46 o 
   5   3  13       50.54       53.16     19.18 o 
   6   3  13      142.39      150.12     16.10 o 
   0   4  13     2162.23     2310.97     53.34 o 
   1   4  13      172.51      160.01      5.14 o 
   2   4  13      283.44      270.28      7.61 o 
   3   4  13       13.64        3.29      7.80 o 
   4   4  13      149.41      149.11     12.85 o 
   5   4  13      246.75      259.54     17.41 o 
   6   4  13       10.12       20.60     12.51 o 
   0   5  13       14.47        9.25      4.42 o 
   1   5  13      158.19      155.17      6.27 o 
   2   5  13       23.48       15.68      3.91 o 
   3   5  13       90.95       79.88      5.49 o 
   4   5  13      165.88      182.20     14.62 o 
   5   5  13      302.45      342.29     18.43 o 
   6   5  13       40.92       64.90     15.79 o 
   0   6  13        1.61       -2.13      4.38 o 
   1   6  13      826.83      872.90     16.65 o 
   2   6  13      123.06      100.29      6.48 o 
   3   6  13      626.63      554.22     16.75 o 
   4   6  13      540.81      479.88     16.43 o 
   5   6  13       54.76       61.51     15.43 o 
   6   6  13      155.66      144.74     16.57 o 
   0   7  13      131.15      157.23      7.73 o 
   1   7  13      117.03      125.55      6.78 o 
   2   7  13      486.02      420.71     12.05 o 
   3   7  13      587.99      572.91     18.69 o 
   4   7  13       11.66        6.64     15.23 o 
   5   7  13      238.83      230.17     21.00 o 
   6   7  13       38.64       28.65     13.54 o 
   0   8  13       21.92       27.72      7.69 o 
   1   8  13      298.36      306.40      8.68 o 
   2   8  13      307.97      278.40      9.49 o 
   3   8  13      378.12      353.74     16.17 o 
   4   8  13       37.18       35.32     11.48 o 
   5   8  13       55.89       55.38     12.66 o 
   0   9  13      286.44      261.81     17.78 o 
   1   9  13       25.88       31.64      4.48 o 
   2   9  13      178.07      158.99      8.20 o 
   3   9  13      219.02      207.70     10.78 o 
   4   9  13       38.42       49.91     10.39 o 
   5   9  13      110.40      126.63     13.77 o 
   0  10  13       98.02       78.63     11.83 o 
   1  10  13      191.23      212.19     12.28 o 
   2  10  13      122.58      135.96     10.76 o 
   3  10  13      277.71      237.87     21.67 o 
   4  10  13       68.49       59.66     12.90 o 
   0  11  13      171.60      142.37     31.52 o 
   1  11  13       21.22       21.27     12.79 o 
   2  11  13       71.38       73.86     13.80 o 
   3  11  13        5.88       24.17     16.49 o 
   4  11  13       49.53       54.51     27.05 o 
   0  12  13        2.45       -1.33     17.56 o 
   1  12  13      325.76      338.16     21.19 o 
   2  12  13      136.89      135.12     18.85 o 
   3  12  13      114.89      127.86     20.24 o 
   0  13  13       77.95       71.32     19.97 o 
   1  13  13       34.58       32.74     16.83 o 
   2  13  13       27.83        4.99     12.95 o 
   0   0  14       17.56       -6.30      8.44 o 
   1   0  14     6157.34     6114.49     82.62 o 
   2   0  14      493.03      483.99     14.15 o 
   3   0  14       11.74       24.08     17.52 o 
   4   0  14       29.50       30.54      5.65 o 
   5   0  14     1095.93      944.38     56.13 o 
   6   0  14       41.15       30.38     28.63 o 
   0   1  14      136.02      131.84      6.17 o 
   1   1  14      877.99      860.73     12.30 o 
   2   1  14      450.37      441.72     11.83 o 
   3   1  14       24.35       25.91      5.56 o 
   4   1  14       60.22       55.06      5.85 o 
   5   1  14      127.08      124.09     19.61 o 
   6   1  14      220.27      258.09     31.47 o 
   0   2  14      132.94      106.55      5.80 o 
   1   2  14      773.07      780.60     12.27 o 
   2   2  14       30.42       41.74      6.25 o 
   3   2  14      108.99       93.92      8.83 o 
   4   2  14      198.04      188.90     10.27 o 
   5   2  14      121.60      127.57     24.41 o 
   6   2  14      192.71      208.35     20.90 o 
   0   3  14     1025.57     1090.77     20.71 o 
   1   3  14     1518.82     1541.59     21.70 o 
   2   3  14       79.38      102.24      7.36 o 
   3   3  14      715.59      731.31     20.49 o 
   4   3  14      418.78      420.47     21.75 o 
   5   3  14      138.58      150.04     13.40 o 
   6   3  14       94.54       97.43     16.88 o 
   0   4  14      611.24      637.85     23.08 o 
   1   4  14       45.05       33.58      4.27 o 
   2   4  14      210.64      206.28      6.59 o 
   3   4  14      288.34      277.16     17.61 o 
   4   4  14      165.26      173.62     13.65 o 
   5   4  14      187.74      196.91     15.21 o 
   6   4  14       51.24       47.15     12.73 o 
   0   5  14      250.59      243.60      9.92 o 
   1   5  14     1288.97     1245.06     19.64 o 
   2   5  14      266.57      265.58     10.12 o 
   3   5  14       37.19       23.96      4.14 o 
   4   5  14      118.07      113.75     14.63 o 
   5   5  14       19.08       55.58     13.82 o 
   6   5  14      249.57      274.23     22.27 o 
   0   6  14      540.65      585.31     19.68 o 
   1   6  14       60.18       50.42      4.51 o 
   2   6  14      312.92      304.95     13.98 o 
   3   6  14      114.42       80.48      6.26 o 
   4   6  14      100.56      104.07     13.78 o 
   5   6  14       19.96        9.89     12.66 o 
   6   6  14        9.07        6.11     11.69 o 
   0   7  14       41.77       35.00      6.05 o 
   1   7  14      783.36      779.54     16.30 o 
   2   7  14      374.92      354.07     10.73 o 
   3   7  14      317.30      292.31     11.14 o 
   4   7  14       42.08       35.74     14.01 o 
   5   7  14       32.25       38.54     14.91 o 
   0   8  14      513.91      515.33     20.20 o 
   1   8  14      461.48      481.75     11.27 o 
   2   8  14      113.07      107.84      7.28 o 
   3   8  14      345.59      332.36     14.46 o 
   4   8  14      275.44      273.59     17.85 o 
   5   8  14      109.29       97.73     13.82 o 
   0   9  14      171.79      184.73     14.61 o 
   1   9  14       42.31       37.91      5.05 o 
   2   9  14       20.54        9.32      6.34 o 
   3   9  14      251.11      231.90     10.69 o 
   4   9  14      149.30      145.59     12.00 o 
   5   9  14       56.70       64.14     14.71 o 
   0  10  14        4.36        4.55     10.99 o 
   1  10  14       50.89       64.56      8.45 o 
   2  10  14       90.52       82.87      9.87 o 
   3  10  14       32.96       23.08     10.14 o 
   4  10  14       66.80       57.59     11.39 o 
   0  11  14      324.44      312.63     26.51 o 
   1  11  14      204.25      215.69     17.23 o 
   2  11  14       92.86       84.16     13.34 o 
   3  11  14       21.54       27.39     17.14 o 
   4  11  14       18.51       20.61     14.75 o 
   0  12  14      347.74      334.67     27.65 o 
   1  12  14       27.75       53.29     13.46 o 
   2  12  14       60.32       72.73     13.87 o 
   3  12  14      284.23      250.86     23.93 o 
   0  13  14       16.60       25.80     29.00 o 
   1  13  14      222.04      254.47     31.15 o 
   2  13  14       12.46        1.86     16.17 o 
   1   0  15     1909.16     1924.46     35.62 o 
   2   0  15       78.54       76.20      5.61 o 
   3   0  15      783.45      690.32     23.31 o 
   4   0  15       40.02       44.47      5.81 o 
   5   0  15       32.36       29.51     25.73 o 
   6   0  15       65.04       60.80     30.56 o 
   0   1  15       14.04        8.40      4.52 o 
   1   1  15      913.70      893.01     14.54 o 
   2   1  15      658.11      569.41     14.40 o 
   3   1  15      122.27      114.19      6.74 o 
   4   1  15      384.69      365.63     13.59 o 
   5   1  15      233.50      227.51     15.53 o 
   6   1  15      199.87      221.42     23.27 o 
   0   2  15     1262.43     1198.69     22.87 o 
   1   2  15     1993.68     1964.42     28.46 o 
   2   2  15      856.52      852.05     20.47 o 
   3   2  15       61.14       61.21      6.42 o 
   4   2  15       85.73       81.51      8.43 o 
   5   2  15      232.02      206.83     14.94 o 
   6   2  15       29.10       28.51     25.96 o 
   0   3  15      688.70      720.43     15.88 o 
   1   3  15      155.50      156.25      5.24 o 
   2   3  15     1809.68     1827.50     35.23 o 
   3   3  15      280.89      282.66     12.39 o 
   4   3  15      185.63      176.60     13.69 o 
   5   3  15       61.39       76.25     12.57 o 
   6   3  15        2.69       20.69     15.18 o 
   0   4  15      749.15      784.05     20.74 o 
   1   4  15      102.68       90.50      4.86 o 
   2   4  15      124.34      120.16      4.54 o 
   3   4  15      806.88      877.27     34.39 o 
   4   4  15      310.59      304.53     40.07 o 
   5   4  15        4.32       10.68     11.37 o 
   6   4  15       27.82       27.52     16.69 o 
   0   5  15       17.93       10.95      5.29 o 
   1   5  15      127.58      119.08      5.80 o 
   2   5  15       59.42       43.87      6.54 o 
   3   5  15       53.52       66.18     10.56 o 
   4   5  15      163.60      122.22     12.86 o 
   5   5  15      139.16      113.57     14.32 o 
   6   5  15       46.74       36.33     12.41 o 
   0   6  15      113.52       84.46      7.14 o 
   1   6  15      806.63      782.72     16.35 o 
   2   6  15       55.89       60.63      9.98 o 
   3   6  15       44.48       38.33      5.21 o 
   4   6  15      166.21      164.61     14.71 o 
   5   6  15       17.43       -1.28     13.89 o 
   6   6  15       38.35       51.41     11.87 o 
   0   7  15     1572.19     1656.01     38.31 o 
   1   7  15      503.65      509.29     12.59 o 
   2   7  15      158.73      143.30      7.32 o 
   3   7  15      339.26      294.45     15.03 o 
   4   7  15      170.85      145.97     16.02 o 
   5   7  15      253.90      256.30     17.17 o 
   0   8  15      116.18      134.07     14.48 o 
   1   8  15      316.93      313.90      8.88 o 
   2   8  15      168.86      165.68      8.29 o 
   3   8  15       91.96       88.84     10.35 o 
   4   8  15       37.19       41.59     10.22 o 
   5   8  15       37.15       38.74     12.17 o 
   0   9  15      329.30      323.51     13.40 o 
   1   9  15       64.05       50.57      5.56 o 
   2   9  15       24.72       15.20      6.61 o 
   3   9  15       92.62       86.96     10.06 o 
   4   9  15       76.84       76.28     10.70 o 
   5   9  15       87.27       64.94     13.47 o 
   0  10  15        3.33       -5.38     11.62 o 
   1  10  15        1.07        5.05      8.38 o 
   2  10  15      345.13      366.91     21.47 o 
   3  10  15      103.08      106.62     11.78 o 
   4  10  15       72.48       67.40     12.08 o 
   0  11  15       15.09       20.14     19.37 o 
   1  11  15       13.62       21.21     12.50 o 
   2  11  15      157.33      117.36     13.58 o 
   3  11  15        5.46       -1.86     21.62 o 
   4  11  15       81.64       53.95     23.96 o 
   0  12  15      242.49      255.64     28.47 o 
   1  12  15       57.05       86.85     15.05 o 
   2  12  15       13.97       -1.51     11.65 o 
   3  12  15      152.20      129.59     18.34 o 
   0  13  15       33.75       77.50     39.87 o 
   1  13  15       78.00       67.54     20.16 o 
   0   0  16     4163.70     4177.47     86.23 o 
   1   0  16     1169.90     1121.99     31.15 o 
   2   0  16      271.86      241.11      9.23 o 
   3   0  16      227.49      216.71      9.94 o 
   4   0  16      342.80      345.29     13.99 o 
   5   0  16       73.06       51.76     14.89 o 
   6   0  16      265.22      238.90     55.89 o 
   0   1  16     3886.73     3832.54     87.75 o 
   1   1  16      239.44      257.29      7.49 o 
   2   1  16      264.75      229.57     10.51 o 
   3   1  16      199.65      206.88      8.62 o 
   4   1  16      125.56      119.56      9.39 o 
   5   1  16      330.80      293.03     21.77 o 
   6   1  16       50.80       78.12     17.74 o 
   0   2  16      797.51      727.58     17.20 o 
   1   2  16      777.99      734.62     14.65 o 
   2   2  16      290.83      280.51     12.15 o 
   3   2  16      653.91      638.30     15.95 o 
   4   2  16      165.79      161.56     11.53 o 
   5   2  16        6.77       14.06     11.88 o 
   6   2  16       22.57       35.18     15.29 o 
   0   3  16        5.15       -3.90      3.90 o 
   1   3  16      357.40      338.38      8.03 o 
   2   3  16       47.66       49.22      6.92 o 
   3   3  16       12.58        4.77      6.48 o 
   4   3  16        7.21       -1.56     14.56 o 
   5   3  16      139.92      163.56     14.66 o 
   6   3  16       58.64       51.89     17.90 o 
   0   4  16      341.26      343.47     12.62 o 
   1   4  16      335.42      335.02      9.34 o 
   2   4  16      470.35      439.99     20.86 o 
   3   4  16     1035.91      971.79     29.62 o 
   4   4  16      133.58      140.61     13.98 o 
   5   4  16       21.09        7.65     11.39 o 
   6   4  16       35.43       24.34     16.67 o 
   0   5  16       31.60       18.36      6.48 o 
   1   5  16      479.53      478.60     14.06 o 
   2   5  16      218.66      204.65     13.41 o 
   3   5  16       69.15       71.35      9.43 o 
   4   5  16      140.03      126.95     12.92 o 
   5   5  16       48.81       51.93     14.74 o 
   6   5  16       82.49      100.55     16.51 o 
   0   6  16       87.62       81.26      8.19 o 
   1   6  16      150.06      159.30      6.73 o 
   2   6  16      608.80      597.38     16.90 o 
   3   6  16      271.28      210.48     10.53 o 
   4   6  16       53.48       23.45     16.79 o 
   5   6  16       45.17       60.26     13.60 o 
   6   6  16       38.31       35.03     12.74 o 
   0   7  16       23.76       28.49      8.05 o 
   1   7  16      318.51      306.66     14.67 o 
   2   7  16      137.11      144.66      7.58 o 
   3   7  16      447.15      432.12     15.63 o 
   4   7  16       69.64       61.73     12.72 o 
   5   7  16       41.03       29.71     12.01 o 
   0   8  16     2692.40     2838.96     83.78 o 
   1   8  16       90.99       81.62      6.36 o 
   2   8  16      468.92      445.49     13.44 o 
   3   8  16        0.84       -7.41      9.27 o 
   4   8  16       61.59       51.59     13.01 o 
   5   8  16       41.60       27.38     10.74 o 
   0   9  16       20.40       13.74      7.02 o 
   1   9  16      610.77      610.49     26.91 o 
   2   9  16       66.00       54.61      6.97 o 
   3   9  16        4.91       -0.36      9.78 o 
   4   9  16      155.29      155.60     13.71 o 
   5   9  16       36.33       39.23     12.10 o 
   0  10  16      269.15      255.26     19.68 o 
   1  10  16       51.16       44.65      8.76 o 
   2  10  16       42.74       47.32     11.23 o 
   3  10  16       30.94       27.70     10.68 o 
   4  10  16       53.79       38.36     10.84 o 
   0  11  16      102.42       87.74     18.21 o 
   1  11  16       22.28       21.40     13.37 o 
   2  11  16      151.14      128.67     12.58 o 
   3  11  16       85.41      104.75     15.83 o 
   0  12  16      333.99      324.51     31.60 o 
   1  12  16       97.14       66.43     14.57 o 
   2  12  16       95.30      134.22     19.66 o 
   3  12  16      323.39      319.75     36.82 o 
   0  13  16        8.77       -1.73     18.06 o 
   1  13  16       65.46       40.43     14.09 o 
   1   0  17        7.39      -10.48     10.53 o 
   2   0  17      133.88       96.49     12.57 o 
   3   0  17      404.11      381.71     11.32 o 
   4   0  17      295.82      263.53     23.24 o 
   5   0  17      196.61      257.31     82.37 o 
   6   0  17       19.63       84.84     20.91 o 
   0   1  17      907.84      899.36     21.13 o 
   1   1  17      204.80      193.97      7.14 o 
   2   1  17      197.63      169.36      7.40 o 
   3   1  17       81.01       78.86      6.56 o 
   4   1  17      433.20      417.31     12.50 o 
   5   1  17       30.53       31.22      9.08 o 
   6   1  17      116.55      105.46     18.27 o 
   0   2  17     1033.44     1068.63     23.09 o 
   1   2  17      488.94      504.45     11.82 o 
   2   2  17      704.39      707.20     16.77 o 
   3   2  17      812.34      733.01     21.71 o 
   4   2  17      731.30      726.88     19.44 o 
   5   2  17      137.74      147.60     15.70 o 
   6   2  17       65.80       72.50     24.44 o 
   0   3  17      345.73      401.66     13.96 o 
   1   3  17      526.05      579.35     15.21 o 
   2   3  17      363.26      348.62     11.98 o 
   3   3  17      108.38      101.91      8.62 o 
   4   3  17      191.31      204.91     15.62 o 
   5   3  17      195.72      187.86     14.03 o 
   6   3  17       79.83       85.92     18.23 o 
   0   4  17      488.98      501.92     16.73 o 
   1   4  17      814.68      836.39     24.90 o 
   2   4  17      164.95      158.41     10.65 o 
   3   4  17     1156.29     1133.24     35.72 o 
   4   4  17       78.39       74.07     11.42 o 
   5   4  17        5.79      -10.10     12.00 o 
   6   4  17        7.87        3.16     13.54 o 
   0   5  17      788.31      764.95     27.37 o 
   1   5  17        5.70        5.27      4.29 o 
   2   5  17      137.26      129.61      7.66 o 
   3   5  17      190.69      181.45     11.89 o 
   4   5  17      154.13      144.97     13.27 o 
   5   5  17       27.90        5.71     11.63 o 
   6   5  17       66.68       98.51     16.12 o 
   0   6  17     1458.33     1393.06     33.68 o 
   1   6  17      101.89      100.30      5.42 o 
   2   6  17      206.40      198.57      8.69 o 
   3   6  17      132.72      132.31     10.79 o 
   4   6  17       45.69       18.22     11.46 o 
   5   6  17      103.66      102.15     12.64 o 
   6   6  17       12.96      -13.40     20.12 o 
   0   7  17      381.00      375.61     14.93 o 
   1   7  17      743.01      748.24     25.31 o 
   2   7  17      713.06      640.02     15.93 o 
   3   7  17       35.71       40.29     10.41 o 
   4   7  17       13.48       -5.97     11.26 o 
   5   7  17        7.70       10.41     11.45 o 
   0   8  17       32.57       27.11      7.91 o 
   1   8  17      306.41      300.39     10.25 o 
   2   8  17       89.41       63.44      7.01 o 
   3   8  17      169.14      182.70     10.95 o 
   4   8  17       87.09       91.31     11.39 o 
   5   8  17        6.40       14.05     12.81 o 
   0   9  17     2025.57     2242.81    115.53 o 
   1   9  17      236.81      215.31      9.28 o 
   2   9  17       94.31       96.22      8.13 o 
   3   9  17       97.85       95.35     12.76 o 
   4   9  17       37.98       34.77     10.10 o 
   0  10  17      218.89      234.12     18.19 o 
   1  10  17       16.92        7.16      8.83 o 
   2  10  17      267.94      240.98     13.00 o 
   3  10  17       47.33       14.16     10.38 o 
   4  10  17       47.81       56.01     13.90 o 
   0  11  17      196.87      185.06     23.41 o 
   1  11  17      124.11       99.99     12.17 o 
   2  11  17       14.56        5.54     10.63 o 
   3  11  17       21.71       38.48     15.86 o 
   0  12  17      231.69      245.11     32.73 o 
   1  12  17       19.61        6.38     12.18 o 
   2  12  17        4.48        8.82     16.10 o 
   0  13  17      178.08      127.82     25.48 o 
   1  13  17      322.15      261.68     25.70 o 
   0   0  18     3529.67     3730.98     98.27 o 
   1   0  18        5.55       11.31      6.31 o 
   2   0  18        0.11       -0.31     10.72 o 
   3   0  18        1.43       22.88      9.19 o 
   4   0  18      460.92      451.90     15.54 o 
   5   0  18        9.59        9.96     20.03 o 
   6   0  18      329.60      311.19     29.17 o 
   0   1  18        8.78       12.68      5.16 o 
   1   1  18       27.86       24.32      4.04 o 
   2   1  18      324.72      327.38     10.29 o 
   3   1  18      330.67      292.93     13.72 o 
   4   1  18      466.82      426.00     25.87 o 
   5   1  18      133.48      184.43     34.39 o 
   6   1  18       15.55       46.43     16.17 o 
   0   2  18     1900.50     1821.08     35.55 o 
   1   2  18      142.58      147.74      6.32 o 
   2   2  18       21.80       17.15      5.39 o 
   3   2  18      142.59      130.59     12.27 o 
   4   2  18      612.56      651.64     20.60 o 
   5   2  18      134.26      124.73     12.35 o 
   6   2  18      127.88      149.96     18.01 o 
   0   3  18        1.65       -1.39      6.00 o 
   1   3  18      137.94      120.56      6.95 o 
   2   3  18      244.97      263.41     13.86 o 
   3   3  18      181.38      161.29      8.39 o 
   4   3  18      488.08      487.09     20.44 o 
   5   3  18      147.34      129.42     12.83 o 
   6   3  18       29.32       22.05     14.60 o 
   0   4  18       50.27       51.90      6.91 o 
   1   4  18      613.29      627.43     13.86 o 
   2   4  18      668.78      638.52     18.41 o 
   3   4  18      150.47      132.16     12.13 o 
   4   4  18       44.88       46.42     10.32 o 
   5   4  18       11.88       34.05     12.46 o 
   6   4  18      102.22      153.29     26.22 o 
   0   5  18      530.96      492.05     16.77 o 
   1   5  18      489.97      476.94     13.94 o 
   2   5  18     1525.71     1479.07     32.80 o 
   3   5  18      145.90      133.99     10.77 o 
   4   5  18      136.32      126.72     14.59 o 
   5   5  18       16.67       15.21     12.80 o 
   6   5  18      210.13      244.89     20.19 o 
   0   6  18      436.67      401.28     14.94 o 
   1   6  18       31.09       24.13      4.72 o 
   2   6  18      753.03      741.63     16.67 o 
   3   6  18      221.53      175.46     12.44 o 
   4   6  18       63.73       55.23     11.53 o 
   5   6  18       25.85       17.82     11.27 o 
   0   7  18       28.89       22.40      6.60 o 
   1   7  18      497.81      458.85     12.48 o 
   2   7  18       32.05       32.14      5.06 o 
   3   7  18      202.36      196.16     12.01 o 
   4   7  18       67.83       70.05     11.42 o 
   5   7  18       17.99        8.96     11.72 o 
   0   8  18      513.94      521.16     28.23 o 
   1   8  18        8.09        2.53      6.26 o 
   2   8  18       90.83       84.10      7.52 o 
   3   8  18      211.13      207.58     11.37 o 
   4   8  18       34.91       32.09     11.05 o 
   5   8  18       24.32       23.42     11.88 o 
   0   9  18      674.82      656.42     43.40 o 
   1   9  18      415.18      409.56     12.93 o 
   2   9  18      155.78      150.96      9.37 o 
   3   9  18       16.05       32.47      9.38 o 
   4   9  18       44.14       37.04     10.23 o 
   0  10  18       67.16       54.08     13.13 o 
   1  10  18      232.60      258.07     14.52 o 
   2  10  18       61.28       43.58      9.51 o 
   3  10  18      140.22      113.07     12.29 o 
   4  10  18       92.73       74.78     11.95 o 
   0  11  18      244.46      232.49     26.76 o 
   1  11  18       75.08       59.39     11.12 o 
   2  11  18       29.67       40.03     13.87 o 
   3  11  18       34.37       27.88     18.88 o 
   0  12  18       23.12        2.50     24.51 o 
   1  12  18       85.76       68.53     14.07 o 
   2  12  18       54.69       56.18     18.04 o 
   0  13  18        3.23       -7.88     25.26 o 
   1   0  19      295.95      321.33     15.56 o 
   2   0  19        2.30        1.84     12.20 o 
   3   0  19     1131.86     1029.39     49.01 o 
   4   0  19       74.37       47.09     18.91 o 
   5   0  19       38.51        8.28     31.95 o 
   6   0  19        2.58        5.29     23.64 o 
   0   1  19       54.05       39.49      5.32 o 
   1   1  19        6.53        2.73      3.70 o 
   2   1  19       26.05       22.43      8.01 o 
   3   1  19      357.72      337.41     11.14 o 
   4   1  19      254.33      218.33     12.09 o 
   5   1  19      134.48      179.10     30.39 o 
   6   1  19       29.89       40.18     16.23 o 
   0   2  19       56.41       51.48      6.11 o 
   1   2  19      777.35      780.63     16.72 o 
   2   2  19     1620.38     1673.94     35.12 o 
   3   2  19      213.82      186.46      9.03 o 
   4   2  19      315.18      324.65     14.19 o 
   5   2  19      169.41      203.15     18.54 o 
   6   2  19      109.67      118.50     17.63 o 
   0   3  19       90.70       92.99      8.08 o 
   1   3  19       32.94       22.00      4.71 o 
   2   3  19        1.70       -0.46      7.12 o 
   3   3  19      213.20      201.07     14.24 o 
   4   3  19      213.65      230.09     13.54 o 
   5   3  19        8.32       -2.57     15.91 o 
   6   3  19      108.95      144.55     19.74 o 
   0   4  19      287.00      248.81     17.25 o 
   1   4  19        5.33        1.91      4.70 o 
   2   4  19      386.60      406.41     15.74 o 
   3   4  19      107.83       97.74     11.25 o 
   4   4  19      237.57      230.71     15.33 o 
   5   4  19        4.55       -0.44     12.10 o 
   6   4  19       91.98      129.87     24.50 o 
   0   5  19     1006.41      973.60     27.77 o 
   1   5  19      114.34      122.71      6.52 o 
   2   5  19       78.19       62.58      6.15 o 
   3   5  19       12.21       12.70      8.71 o 
   4   5  19      329.30      343.98     18.14 o 
   5   5  19      217.72      197.21     19.88 o 
   6   5  19       48.35       50.10     21.57 o 
   0   6  19       71.91       72.77      9.91 o 
   1   6  19      268.90      265.36      8.94 o 
   2   6  19      617.01      570.72     17.81 o 
   3   6  19       67.32       67.56      9.40 o 
   4   6  19       22.94       33.50     14.14 o 
   5   6  19       59.83       61.55     12.90 o 
   0   7  19        5.45       -0.58      4.69 o 
   1   7  19      373.82      372.76     12.08 o 
   2   7  19       65.24       39.64      6.93 o 
   3   7  19       84.04       70.90      9.29 o 
   4   7  19       59.58       61.23     10.56 o 
   5   7  19       28.33        6.24     12.09 o 
   0   8  19      188.79      170.94     12.51 o 
   1   8  19      200.67      183.08      9.41 o 
   2   8  19      263.02      224.85      9.59 o 
   3   8  19       52.60       51.74     11.49 o 
   4   8  19       44.91       46.87     11.37 o 
   5   8  19       35.72       23.99     14.38 o 
   0   9  19       13.02       13.49      8.93 o 
   1   9  19       45.69       37.75      6.84 o 
   2   9  19        3.69        1.41      9.37 o 
   3   9  19       90.71      109.84     14.07 o 
   4   9  19       36.36       43.16     12.45 o 
   0  10  19       11.16        4.54     13.35 o 
   1  10  19      421.29      430.54     21.61 o 
   2  10  19      293.76      302.88     16.12 o 
   3  10  19      136.90      138.50     13.35 o 
   4  10  19       38.63       41.90     12.56 o 
   0  11  19       35.67       34.55     13.21 o 
   1  11  19       24.70       20.52     10.53 o 
   2  11  19      485.71      466.43     42.57 o 
   3  11  19       10.48        4.87     14.81 o 
   0  12  19       36.17       -1.44     16.39 o 
   1  12  19       22.54        3.03     13.62 o 
   2  12  19       20.71       28.23     27.39 o 
   0   0  20      200.73      157.64     17.95 o 
   1   0  20      518.58      499.78     21.02 o 
   2   0  20      145.48      144.95      7.37 o 
   3   0  20      641.61      628.08     43.92 o 
   4   0  20      300.82      339.00     42.52 o 
   5   0  20        0.19       -6.60     19.85 o 
   6   0  20        3.10        4.54     24.43 o 
   0   1  20      223.83      167.43     12.76 o 
   1   1  20       44.29       33.48      4.24 o 
   2   1  20      231.40      230.89      7.82 o 
   3   1  20      155.36      155.93     11.40 o 
   4   1  20       33.50       23.66      7.10 o 
   5   1  20       17.78       21.97     14.46 o 
   6   1  20       17.39       20.89     15.70 o 
   0   2  20     3674.97     3506.17     67.26 o 
   1   2  20      312.38      273.58      9.85 o 
   2   2  20      306.30      281.70     10.98 o 
   3   2  20      400.23      415.90     13.16 o 
   4   2  20      892.37      931.30     39.64 o 
   5   2  20       20.85        6.27     14.51 o 
   6   2  20       59.71       82.72     17.27 o 
   0   3  20        5.02        9.77      6.41 o 
   1   3  20       26.33       32.68      4.92 o 
   2   3  20      107.73      105.02      9.37 o 
   3   3  20      490.78      451.97     15.07 o 
   4   3  20      630.99      665.65     22.65 o 
   5   3  20       84.01       76.06     16.03 o 
   6   3  20       79.20       65.90     16.41 o 
   0   4  20      121.47      108.50      9.17 o 
   1   4  20       91.15       69.12      6.29 o 
   2   4  20     1333.91     1277.11     36.23 o 
   3   4  20      182.54      158.69     11.89 o 
   4   4  20      320.47      351.80     20.78 o 
   5   4  20       63.29       56.80     11.87 o 
   6   4  20       81.83       77.41     26.28 o 
   0   5  20      318.26      289.72     13.72 o 
   1   5  20      178.18      182.28      8.85 o 
   2   5  20      295.07      258.75      9.39 o 
   3   5  20       69.68       72.35      9.15 o 
   4   5  20       33.81       36.54     11.34 o 
   5   5  20       22.34       35.65     12.24 o 
   0   6  20      286.34      301.33     18.43 o 
   1   6  20      279.09      285.99      9.17 o 
   2   6  20      134.00      110.75      5.88 o 
   3   6  20       25.13       27.98      9.32 o 
   4   6  20       89.55       87.65     11.18 o 
   5   6  20       79.44       70.11     18.65 o 
   0   7  20        4.53        9.19      8.59 o 
   1   7  20      556.46      569.75     15.49 o 
   2   7  20       47.57       40.87      7.94 o 
   3   7  20      249.68      256.47     12.95 o 
   4   7  20       43.00       44.51     11.12 o 
   5   7  20        5.05        4.20     15.09 o 
   0   8  20       11.65        5.36      9.28 o 
   1   8  20      102.75      100.73      7.69 o 
   2   8  20      138.77      144.33      9.12 o 
   3   8  20       43.92       26.00      9.13 o 
   4   8  20       22.42       20.04     11.21 o 
   5   8  20        8.38       16.41     13.96 o 
   0   9  20      416.59      386.97     23.77 o 
   1   9  20      109.90      101.55      8.21 o 
   2   9  20      117.59      104.06      8.19 o 
   3   9  20       54.63       35.79     10.35 o 
   4   9  20       76.57       58.02     13.58 o 
   0  10  20      347.92      355.61     22.70 o 
   1  10  20      182.99      179.71     14.87 o 
   2  10  20       19.32       14.93     10.28 o 
   3  10  20       71.43       53.59     11.20 o 
   4  10  20      144.44       93.70     13.40 o 
   0  11  20       91.74       68.05     16.95 o 
   1  11  20      390.30      335.07     21.73 o 
   2  11  20       84.31       71.94     17.23 o 
   3  11  20      172.98      135.69     18.73 o 
   0  12  20      256.32      288.13     79.43 o 
   1  12  20       96.72       83.42     14.66 o 
   2  12  20       13.19        0.59     17.13 o 
   1   0  21       18.77       32.93     13.53 o 
   2   0  21      393.49      371.62     23.77 o 
   3   0  21        3.12       18.22     15.44 o 
   4   0  21       36.63       40.72     19.02 o 
   5   0  21       33.41       14.45     26.03 o 
   6   0  21       87.47      124.98     53.83 o 
   0   1  21       17.56       16.72      5.30 o 
   1   1  21       95.49       87.85      5.74 o 
   2   1  21      137.23      148.74      6.30 o 
   3   1  21      418.94      392.66     12.37 o 
   4   1  21      181.59      184.91     10.52 o 
   5   1  21       13.76       13.17     14.24 o 
   6   1  21        4.61       -9.00     16.65 o 
   0   2  21        0.47       -3.04      7.30 o 
   1   2  21      108.74      105.07      5.80 o 
   2   2  21      119.88      126.83     14.33 o 
   3   2  21      386.27      401.80     14.15 o 
   4   2  21       23.81       19.19      8.90 o 
   5   2  21      148.93      178.66     21.96 o 
   6   2  21      105.81      113.80     17.25 o 
   0   3  21      189.32      190.83     10.17 o 
   1   3  21      592.65      568.62     15.24 o 
   2   3  21       64.59       64.61      9.27 o 
   3   3  21      143.80      130.60     11.78 o 
   4   3  21      110.84       96.40     11.06 o 
   5   3  21      104.51      133.16     16.79 o 
   6   3  21       79.64       88.04     23.35 o 
   0   4  21     1027.40      991.55     26.48 o 
   1   4  21      794.43      778.92     16.57 o 
   2   4  21       41.66       47.77      8.94 o 
   3   4  21      143.52      142.46     11.05 o 
   4   4  21      508.31      557.24     30.71 o 
   5   4  21       50.35       51.44     14.31 o 
   6   4  21      116.32       80.87     18.24 o 
   0   5  21      212.79      212.35     12.24 o 
   1   5  21       25.01       29.11      5.67 o 
   2   5  21       42.54       33.27      5.13 o 
   3   5  21       44.00       36.37      8.61 o 
   4   5  21       14.62        1.92     13.23 o 
   5   5  21      165.28      161.12     15.22 o 
   0   6  21        2.69       -0.41      9.09 o 
   1   6  21      630.08      634.81     14.63 o 
   2   6  21      144.73      117.82      7.26 o 
   3   6  21       20.35       22.68      8.92 o 
   4   6  21        5.66       -3.07      9.67 o 
   5   6  21        5.72       -5.31     13.10 o 
   0   7  21     1200.60     1263.74     62.60 o 
   1   7  21      788.13      779.95     18.54 o 
   2   7  21      345.08      320.33     11.06 o 
   3   7  21       68.21       75.86     10.27 o 
   4   7  21        5.54        2.86     11.56 o 
   5   7  21      178.09      180.90     15.08 o 
   0   8  21      385.92      377.42     17.30 o 
   1   8  21      787.19      769.37     21.90 o 
   2   8  21      789.79      726.18     24.50 o 
   3   8  21      128.20      116.79     11.48 o 
   4   8  21      162.90      178.17     13.55 o 
   0   9  21      181.99      186.32     17.16 o 
   1   9  21       61.07       51.50      7.57 o 
   2   9  21      161.46      146.22     10.52 o 
   3   9  21       24.02       17.04     10.10 o 
   4   9  21       32.18       41.54     12.03 o 
   0  10  21        7.68       23.98     13.45 o 
   1  10  21      166.71      165.42     16.08 o 
   2  10  21      152.68      135.66     12.86 o 
   3  10  21       25.68       21.24     10.42 o 
   0  11  21        3.89        8.21     13.53 o 
   1  11  21       93.71       81.83     12.21 o 
   2  11  21      158.15      171.46     17.51 o 
   3  11  21       17.80       27.55     17.06 o 
   0  12  21       33.80       35.42     23.87 o 
   1  12  21      131.12      128.45     18.73 o 
   0   0  22      691.26      559.80     25.61 o 
   1   0  22      575.51      579.18     33.78 o 
   2   0  22      866.91      868.88     37.44 o 
   3   0  22      210.56      222.46     16.98 o 
   4   0  22      695.41      702.73     42.12 o 
   5   0  22        2.35       19.94     20.52 o 
   6   0  22      181.80      187.65     27.87 o 
   0   1  22      152.76      140.21      8.85 o 
   1   1  22       59.28       49.28      4.77 o 
   2   1  22       43.99       45.02      6.13 o 
   3   1  22      290.15      277.43     13.01 o 
   4   1  22       11.51       14.19     14.01 o 
   5   1  22       43.22       38.20     14.67 o 
   6   1  22       12.61       -4.31     15.42 o 
   0   2  22     1444.29     1381.40     34.96 o 
   1   2  22      251.98      227.44      9.04 o 
   2   2  22      795.79      752.97     20.09 o 
   3   2  22      172.59      160.83     11.37 o 
   4   2  22      431.30      457.31     24.05 o 
   5   2  22      180.26      183.20     20.49 o 
   6   2  22       50.37       64.67     17.93 o 
   0   3  22        1.61        7.80      6.63 o 
   1   3  22      185.18      177.30      8.96 o 
   2   3  22        4.30       -1.49      7.70 o 
   3   3  22      476.05      521.41     28.87 o 
   4   3  22      104.87      117.99     11.37 o 
   5   3  22       26.80       25.02     15.38 o 
   6   3  22       50.89       51.95     15.41 o 
   0   4  22       17.18       25.09      8.85 o 
   1   4  22      652.94      611.28     14.42 o 
   2   4  22      334.01      380.82     16.58 o 
   3   4  22       27.22       23.27      9.56 o 
   4   4  22      128.78      144.26     13.45 o 
   5   4  22       14.15       16.09     16.40 o 
   0   5  22        2.21       -0.15      6.96 o 
   1   5  22       57.90       44.20      5.60 o 
   2   5  22      154.60      137.11     10.61 o 
   3   5  22       20.81       15.59      9.09 o 
   4   5  22      115.95      114.10     12.48 o 
   5   5  22       22.51       10.25     15.67 o 
   0   6  22       15.00       16.70      9.24 o 
   1   6  22       53.33       52.16      5.71 o 
   2   6  22      149.62      133.42      7.78 o 
   3   6  22      208.61      189.66     12.26 o 
   4   6  22       22.25       26.96     11.15 o 
   5   6  22       35.91       49.27     12.27 o 
   0   7  22      173.64      171.05     12.59 o 
   1   7  22       19.98       17.81      6.52 o 
   2   7  22      353.48      331.06     11.14 o 
   3   7  22       97.09       82.61      9.85 o 
   4   7  22        0.99       11.26     11.35 o 
   5   7  22       27.67       29.46     10.88 o 
   0   8  22      376.39      385.35     27.62 o 
   1   8  22      125.33      120.73      8.38 o 
   2   8  22       57.47       58.19      8.14 o 
   3   8  22       24.71       36.59      9.26 o 
   4   8  22       35.48       29.24     10.87 o 
   0   9  22        1.46       16.92     10.32 o 
   1   9  22      175.55      153.88     10.83 o 
   2   9  22       11.78       13.64      8.57 o 
   3   9  22      130.67      138.90     12.52 o 
   4   9  22       13.58       17.38     10.10 o 
   0  10  22       99.71       88.78     14.85 o 
   1  10  22       74.11       73.68      9.84 o 
   2  10  22       14.01       20.41     10.73 o 
   3  10  22       35.15       54.49     12.71 o 
   0  11  22        5.13        2.08     13.24 o 
   1  11  22      120.66      134.79     16.52 o 
   2  11  22       61.23       45.92     15.31 o 
   0  12  22       96.72      103.73     20.80 o 
   1  12  22       12.07        7.38     14.80 o 
   1   0  23      796.95      804.39     29.48 o 
   2   0  23     1706.77     1628.61     84.58 o 
   3   0  23       29.27       38.61     16.47 o 
   4   0  23      367.10      411.40     45.72 o 
   5   0  23       41.72       29.04     21.45 o 
   6   0  23       91.78      106.35     36.85 o 
   0   1  23      168.17      148.83      9.23 o 
   1   1  23       63.35       54.25      5.68 o 
   2   1  23       72.75       81.87      7.01 o 
   3   1  23      410.46      436.29     16.09 o 
   4   1  23       79.08       64.28     14.74 o 
   5   1  23       53.47       39.50     15.62 o 
   6   1  23       61.63       49.93     17.32 o 
   0   2  23      129.92      131.24      8.98 o 
   1   2  23      152.09      148.77      7.54 o 
   2   2  23      239.16      254.26     11.90 o 
   3   2  23       78.39       76.16      7.25 o 
   4   2  23      126.89      115.65     11.54 o 
   5   2  23       14.48       15.73     13.72 o 
   6   2  23       10.33       10.44     14.71 o 
   0   3  23      481.75      449.85     24.77 o 
   1   3  23     1396.65     1448.53     25.97 o 
   2   3  23       17.68       15.19      9.17 o 
   3   3  23      236.71      241.37     13.78 o 
   4   3  23      172.52      190.84     14.09 o 
   5   3  23       45.83       55.65     14.92 o 
   0   4  23        5.64       -7.09      7.09 o 
   1   4  23      988.51      987.33     20.73 o 
   2   4  23      129.21      118.53     11.93 o 
   3   4  23      169.97      171.14     13.46 o 
   4   4  23       17.21       15.59     12.87 o 
   5   4  23      443.03      503.25     49.47 o 
   0   5  23      912.01      997.85     30.01 o 
   1   5  23      143.09      129.91      6.64 o 
   2   5  23      190.83      177.32     15.01 o 
   3   5  23      175.41      199.66     19.36 o 
   4   5  23       13.69       11.31     10.54 o 
   5   5  23       19.78        9.95     15.31 o 
   0   6  23        8.62        0.84      8.98 o 
   1   6  23      345.06      337.63     14.30 o 
   2   6  23       26.74       26.25      5.79 o 
   3   6  23       68.92       37.00     11.30 o 
   4   6  23       60.55       64.68     14.05 o 
   5   6  23       41.04       16.90     15.67 o 
   0   7  23        4.97       -0.76      9.61 o 
   1   7  23      311.30      293.28     10.63 o 
   2   7  23       56.92       46.91      7.89 o 
   3   7  23       18.53       34.57      9.59 o 
   4   7  23       63.98       57.33     10.81 o 
   5   7  23       66.42       65.00     14.43 o 
   0   8  23       45.27       62.17     10.97 o 
   1   8  23       29.16       24.62      6.96 o 
   2   8  23      102.10       77.93      8.50 o 
   3   8  23       35.36       39.65      9.10 o 
   4   8  23       24.27        6.49     10.78 o 
   0   9  23      275.28      292.74     17.43 o 
   1   9  23       51.58       51.49      7.80 o 
   2   9  23      301.98      242.37     12.54 o 
   3   9  23       41.79       42.50     10.63 o 
   4   9  23       34.67       38.58     12.59 o 
   0  10  23       12.96       14.02     13.32 o 
   1  10  23      159.88      170.39     12.15 o 
   2  10  23       76.98       80.37     12.05 o 
   3  10  23       51.77       50.82     11.93 o 
   0  11  23      108.59      105.18     14.38 o 
   1  11  23       64.53       33.69     13.16 o 
   2  11  23      104.74      126.00     17.92 o 
   0  12  23       10.02       21.48     17.85 o 
   0   0  24      248.95      249.03     20.89 o 
   1   0  24      348.83      309.57     14.71 o 
   2   0  24      357.60      384.96     24.60 o 
   3   0  24        9.31       20.77     17.54 o 
   4   0  24      491.78      564.94     59.78 o 
   5   0  24       13.48       24.29     18.01 o 
   6   0  24      136.38      179.65     37.67 o 
   0   1  24      132.02      138.05     10.69 o 
   1   1  24      435.12      409.57     18.54 o 
   2   1  24      120.67      127.24      9.82 o 
   3   1  24      494.23      470.46     22.01 o 
   4   1  24      120.46      136.29     14.93 o 
   5   1  24       92.62       94.66     20.67 o 
   6   1  24       48.90       57.82     13.91 o 
   0   2  24      203.23      197.57     13.03 o 
   1   2  24     1327.08     1295.69     25.19 o 
   2   2  24      603.42      581.97     22.45 o 
   3   2  24      841.34      877.54     25.34 o 
   4   2  24       82.54       80.36     13.73 o 
   5   2  24        8.68        0.45     15.57 o 
   0   3  24      669.30      675.20     25.99 o 
   1   3  24      506.86      467.75     17.39 o 
   2   3  24      100.54      103.65     12.71 o 
   3   3  24      142.88      145.33     11.82 o 
   4   3  24      202.81      197.14     13.73 o 
   5   3  24       19.34       27.90     14.71 o 
   0   4  24       91.92       85.28      9.63 o 
   1   4  24      183.21      155.27      7.36 o 
   2   4  24      504.71      536.50     22.59 o 
   3   4  24       18.00       15.31     10.74 o 
   4   4  24      205.56      254.93     15.39 o 
   5   4  24       28.94       37.14     16.03 o 
   0   5  24       11.74        6.68      9.27 o 
   1   5  24        2.87        0.55      4.80 o 
   2   5  24        3.89       -7.12     10.32 o 
   3   5  24      180.68      178.26     13.92 o 
   4   5  24      242.47      247.65     15.96 o 
   5   5  24       98.90       90.48     16.38 o 
   0   6  24      625.31      598.36     21.30 o 
   1   6  24      514.42      510.05     18.55 o 
   2   6  24      241.76      228.53     11.91 o 
   3   6  24      229.57      213.44     14.84 o 
   4   6  24       85.97       87.12     12.57 o 
   5   6  24       12.02       16.01     15.35 o 
   0   7  24      261.82      247.13     14.28 o 
   1   7  24      252.26      231.32     10.23 o 
   2   7  24       43.92       57.15      8.19 o 
   3   7  24       31.91       30.26      9.29 o 
   4   7  24        3.65        8.73     11.02 o 
   0   8  24       28.75       12.47     10.16 o 
   1   8  24      240.30      243.84     14.17 o 
   2   8  24       41.79       41.32     10.00 o 
   3   8  24       68.68       70.03     10.51 o 
   4   8  24      112.68      114.53     13.05 o 
   0   9  24      526.67      479.99     21.87 o 
   1   9  24      421.92      367.96     14.43 o 
   2   9  24      312.49      296.40     15.01 o 
   3   9  24       54.17       49.73     10.65 o 
   0  10  24      349.54      318.91     27.42 o 
   1  10  24       15.86       23.62     10.63 o 
   2  10  24       31.91       24.05     10.43 o 
   3  10  24       64.32       67.78     12.61 o 
   0  11  24       41.78       39.54     14.31 o 
   1  11  24       20.03        0.38     12.02 o 
   2  11  24       71.86       35.98     14.68 o 
   1   0  25     1027.61      963.98     29.86 o 
   2   0  25        0.19      -10.17     10.17 o 
   3   0  25     1485.49     1572.35    144.36 o 
   4   0  25        2.03       -6.18     20.25 o 
   5   0  25      271.28      286.88     28.09 o 
   0   1  25      320.88      306.62     16.41 o 
   1   1  25      124.10      107.80      7.71 o 
   2   1  25       85.33       90.88      8.50 o 
   3   1  25      325.29      326.05     14.11 o 
   4   1  25       13.71       57.14     15.15 o 
   5   1  25       54.25       55.45     15.99 o 
   0   2  25      348.02      373.04     23.76 o 
   1   2  25      196.05      200.92      8.13 o 
   2   2  25       22.72       21.02      8.27 o 
   3   2  25      579.00      634.46     25.99 o 
   4   2  25       31.64       36.21     12.70 o 
   5   2  25       33.83        4.09     17.99 o 
   0   3  25        1.09        0.71      6.37 o 
   1   3  25      134.28      120.54      7.21 o 
   2   3  25       25.77       23.21      9.79 o 
   3   3  25      167.67      165.04     17.90 o 
   4   3  25       91.88       96.32     15.60 o 
   5   3  25       57.99       70.95     15.53 o 
   0   4  25       89.44      105.44     11.92 o 
   1   4  25      395.43      387.07     13.71 o 
   2   4  25      170.06      167.79     12.26 o 
   3   4  25      141.41      117.02     12.78 o 
   4   4  25      127.41      136.73     13.93 o 
   5   4  25       36.02       30.33     15.32 o 
   0   5  25     1178.39     1278.20     44.93 o 
   1   5  25      272.65      232.11      8.57 o 
   2   5  25      981.66      995.17     50.94 o 
   3   5  25       99.90       94.32     11.07 o 
   4   5  25        1.74       -1.44     12.06 o 
   5   5  25       59.69       56.16     16.64 o 
   0   6  25      487.61      501.77     26.80 o 
   1   6  25       56.57       51.91      7.16 o 
   2   6  25       73.99       73.08      9.28 o 
   3   6  25      140.23      116.65     15.53 o 
   4   6  25      237.97      278.90     16.76 o 
   5   6  25       74.86       60.25     15.89 o 
   0   7  25       47.40       40.00     10.86 o 
   1   7  25       57.90       30.70      6.98 o 
   2   7  25       22.29       21.55      7.88 o 
   3   7  25       36.18       40.59     10.53 o 
   4   7  25       43.53       30.00     11.64 o 
   0   8  25        9.20       24.35     12.36 o 
   1   8  25       17.47       22.43      7.04 o 
   2   8  25      223.83      202.82     11.68 o 
   3   8  25      139.02      139.84     10.74 o 
   4   8  25       11.81       -0.01     10.82 o 
   0   9  25        0.01        6.35     10.13 o 
   1   9  25       89.11       75.32     10.58 o 
   2   9  25       15.94       -1.19      9.09 o 
   3   9  25       45.80       27.54     13.30 o 
   0  10  25      217.42      218.83     20.77 o 
   1  10  25        1.84       -9.97      9.97 o 
   2  10  25       72.57       74.39     15.47 o 
   0  11  25        5.45       -0.94     11.36 o 
   1  11  25       11.68       -6.33     10.62 o 
   0   0  26      144.12      154.14     19.17 o 
   1   0  26      880.33      908.41     42.88 o 
   2   0  26       68.77       71.74      7.93 o 
   3   0  26      307.85      342.43     44.38 o 
   4   0  26      137.54      128.70     22.88 o 
   5   0  26       88.05      106.24     35.05 o 
   0   1  26      837.14      904.55     29.53 o 
   1   1  26       30.58       20.73      5.21 o 
   2   1  26       55.27       47.94      6.48 o 
   3   1  26       16.65       16.32      9.04 o 
   4   1  26      217.38      226.86     18.33 o 
   5   1  26        4.62        3.50     14.59 o 
   0   2  26      133.03      150.94     11.46 o 
   1   2  26      167.48      158.43      7.92 o 
   2   2  26      367.89      345.77     17.55 o 
   3   2  26      355.06      385.19     22.11 o 
   4   2  26       39.64       40.75     13.73 o 
   5   2  26       52.34       51.76     19.90 o 
   0   3  26     1478.27     1640.09     44.69 o 
   1   3  26      126.09      108.91      7.25 o 
   2   3  26      221.12      223.78     13.52 o 
   3   3  26       89.02       86.60     10.95 o 
   4   3  26       16.85       12.37     13.46 o 
   5   3  26       41.57       39.72     15.63 o 
   0   4  26       65.13       68.27     10.37 o 
   1   4  26       70.04       60.03      5.60 o 
   2   4  26      267.47      269.07     14.44 o 
   3   4  26      245.05      305.84     25.58 o 
   4   4  26       21.79       16.32     11.27 o 
   5   4  26       26.40       21.58     15.08 o 
   0   5  26       78.43       76.47     11.50 o 
   1   5  26      104.17      111.60      7.29 o 
   2   5  26       78.24       95.44     10.94 o 
   3   5  26       98.98      104.34     12.71 o 
   4   5  26      273.30      324.94     23.38 o 
   5   5  26        9.43       15.56     13.89 o 
   0   6  26     1534.17     1653.22    110.13 o 
   1   6  26      104.21       94.66      7.46 o 
   2   6  26      185.24      192.30     10.92 o 
   3   6  26      377.69      408.88     20.82 o 
   4   6  26        2.16       -1.37     14.74 o 
   0   7  26       91.51       90.84     11.62 o 
   1   7  26      276.00      266.27     11.46 o 
   2   7  26      116.42      103.01     10.39 o 
   3   7  26        4.81       -1.85      8.81 o 
   4   7  26       41.16       35.83     11.07 o 
   0   8  26      180.13      183.76     14.33 o 
   1   8  26      217.66      224.52     10.85 o 
   2   8  26       55.21       40.08      8.77 o 
   3   8  26       41.10       35.62      9.33 o 
   4   8  26       59.25       44.32     12.14 o 
   0   9  26       21.63       15.31     13.06 o 
   1   9  26       26.39        7.15      9.51 o 
   2   9  26       21.02       20.72     12.73 o 
   3   9  26       33.11       51.34     12.46 o 
   0  10  26      305.63      296.20     44.97 o 
   1  10  26       46.87       40.42     11.09 o 
   2  10  26       91.24       94.75     12.62 o 
   0  11  26       59.23       33.40     16.78 o 
   1  11  26       11.67       14.34     12.76 o 
   1   0  27        1.49       -4.09      8.70 o 
   2   0  27      991.62     1106.31     58.21 o 
   3   0  27      241.52      267.38     26.13 o 
   4   0  27       88.38       99.39     22.02 o 
   5   0  27        0.56      -11.25     17.61 o 
   0   1  27      214.05      190.69     13.63 o 
   1   1  27     1175.94     1253.16     25.86 o 
   2   1  27      781.77      860.55     30.13 o 
   3   1  27      240.51      239.85     13.45 o 
   4   1  27        9.27       14.38     17.09 o 
   5   1  27       37.09        9.81     14.68 o 
   0   2  27        0.25        0.79      8.93 o 
   1   2  27       13.17       14.77      4.98 o 
   2   2  27      413.22      443.69     22.55 o 
   3   2  27       56.90       61.07      9.73 o 
   4   2  27      121.90      104.31     15.80 o 
   5   2  27        0.18       17.59     14.81 o 
   0   3  27      640.62      708.42     25.79 o 
   1   3  27       13.92       19.14      6.18 o 
   2   3  27      176.94      196.66     12.23 o 
   3   3  27       55.82       52.69     12.74 o 
   4   3  27       11.47       22.51     13.69 o 
   5   3  27       11.80        4.78     14.83 o 
   0   4  27       12.21        2.99     10.05 o 
   1   4  27      526.32      498.60     14.84 o 
   2   4  27      164.64      173.96     12.84 o 
   3   4  27      319.62      334.01     27.80 o 
   4   4  27       54.23       38.82     17.69 o 
   5   4  27       42.40       28.26     14.07 o 
   0   5  27      916.35     1052.52     49.97 o 
   1   5  27      357.06      338.48     11.77 o 
   2   5  27      521.30      501.90     37.75 o 
   3   5  27        4.00       -6.28     13.87 o 
   4   5  27       57.30       53.95     14.46 o 
   5   5  27      109.38       95.67     16.57 o 
   0   6  27      256.31      281.99     16.46 o 
   1   6  27      281.00      274.30     13.21 o 
   2   6  27       77.16       78.48      8.95 o 
   3   6  27       33.75       38.00     11.10 o 
   4   6  27       80.77      102.18     11.68 o 
   0   7  27       24.39       30.74     11.88 o 
   1   7  27       16.15       21.98      7.19 o 
   2   7  27       57.49       57.87      8.59 o 
   3   7  27       15.91       19.18     11.01 o 
   4   7  27       17.36       11.14     11.10 o 
   0   8  27       16.60       17.99     10.24 o 
   1   8  27       34.70       46.17     11.59 o 
   2   8  27       62.51       46.35      8.81 o 
   3   8  27       91.37      104.57     10.30 o 
   0   9  27      115.14      130.32     15.40 o 
   1   9  27       61.61       39.29     11.76 o 
   2   9  27       39.03       16.48     11.87 o 
   3   9  27        8.30      -11.26     11.26 o 
   0  10  27       95.96      104.55     15.96 o 
   1  10  27       29.16       20.58     11.09 o 
   2  10  27      197.11      175.06     14.99 o 
   0  11  27        0.70      -14.07     14.07 o 
   0   0  28      332.90      352.52     23.78 o 
   1   0  28       11.40       17.25      8.34 o 
   2   0  28      520.01      575.16     37.49 o 
   3   0  28      330.28      370.21     31.24 o 
   4   0  28       32.86       53.86     20.65 o 
   5   0  28        0.04      -12.40     21.09 o 
   0   1  28      388.55      408.02     19.18 o 
   1   1  28      215.83      242.34     10.10 o 
   2   1  28      692.35      745.67     18.35 o 
   3   1  28       10.46       12.66     15.39 o 
   4   1  28       80.59      101.60     16.19 o 
   5   1  28       46.85       39.76     15.17 o 
   0   2  28        0.00       -3.75      7.92 o 
   1   2  28      146.01      127.92      7.32 o 
   2   2  28      240.25      258.08     14.54 o 
   3   2  28      132.39      132.87     11.33 o 
   4   2  28       73.84       80.87     15.25 o 
   5   2  28       52.04       82.73     15.65 o 
   0   3  28      322.70      329.48     21.84 o 
   1   3  28      145.35      127.73      8.01 o 
   2   3  28       10.77        7.47      9.18 o 
   3   3  28       20.70       24.56     11.04 o 
   4   3  28       47.21       49.72     16.35 o 
   5   3  28       14.62       26.44     15.69 o 
   0   4  28      127.15      133.75     12.86 o 
   1   4  28      520.72      496.73     21.09 o 
   2   4  28       62.08       69.20     13.44 o 
   3   4  28      455.56      558.79     21.19 o 
   4   4  28       43.75       26.45     15.19 o 
   5   4  28        2.65       32.57     13.91 o 
   0   5  28       78.16       98.84     12.63 o 
   1   5  28        6.46        4.93      6.20 o 
   2   5  28       18.30       11.83      9.64 o 
   3   5  28       71.34       86.51     12.14 o 
   4   5  28       11.07        4.43     14.72 o 
   0   6  28      127.74      116.97     12.84 o 
   1   6  28      251.51      245.26     10.63 o 
   2   6  28      171.55      152.02     10.84 o 
   3   6  28      259.76      285.13     15.33 o 
   4   6  28       34.85       22.81     13.14 o 
   0   7  28        1.48        2.91      9.64 o 
   1   7  28      224.64      232.59     12.48 o 
   2   7  28       20.79       14.29      8.43 o 
   3   7  28       31.02       22.88     10.23 o 
   4   7  28       76.22       74.05     15.00 o 
   0   8  28       11.30       10.34     10.39 o 
   1   8  28       60.02       54.50      9.00 o 
   2   8  28       65.90       70.77      9.60 o 
   3   8  28       82.02       79.50     10.58 o 
   0   9  28       16.43       30.25     11.89 o 
   1   9  28       52.68       53.12     12.11 o 
   2   9  28       78.77       75.66     12.29 o 
   0  10  28      123.06      119.27     19.38 o 
   1  10  28      137.39      131.27     14.35 o 
   1   0  29       47.29       43.09     10.08 o 
   2   0  29       14.63       17.99     14.13 o 
   3   0  29       20.38       15.18     18.09 o 
   4   0  29        5.73        0.30     24.15 o 
   5   0  29       58.39       64.73     20.18 o 
   0   1  29      313.14      347.63     18.38 o 
   1   1  29        5.03       -4.13      5.85 o 
   2   1  29      592.13      615.85     27.78 o 
   3   1  29       16.20       23.37     13.52 o 
   4   1  29       55.86       50.21     14.67 o 
   5   1  29      205.43      228.27     26.39 o 
   0   2  29       64.64       66.66     10.80 o 
   1   2  29      151.28      151.06      8.88 o 
   2   2  29      150.54      193.82     13.44 o 
   3   2  29      399.94      465.00     37.13 o 
   4   2  29       12.23       14.29     14.00 o 
   5   2  29       23.00       15.77     14.72 o 
   0   3  29        0.25        0.92     10.15 o 
   1   3  29        2.95        3.44      5.99 o 
   2   3  29       26.53       19.66      9.52 o 
   3   3  29       77.53       97.83     12.27 o 
   4   3  29       63.21       32.90     14.37 o 
   5   3  29       76.47       85.53     16.63 o 
   0   4  29      361.63      374.43     19.13 o 
   1   4  29      456.76      491.31     21.18 o 
   2   4  29      196.02      189.20     13.65 o 
   3   4  29      116.66      136.21     12.51 o 
   4   4  29       19.19       28.25     15.19 o 
   0   5  29      565.80      559.70     23.58 o 
   1   5  29       69.83       64.09      7.42 o 
   2   5  29      161.66      149.25     10.59 o 
   3   5  29        7.12       21.64     14.67 o 
   4   5  29       73.75       83.37     15.61 o 
   0   6  29        5.00       -2.08      9.64 o 
   1   6  29      108.50       95.44      9.45 o 
   2   6  29        7.67       13.53      8.26 o 
   3   6  29        5.46       -0.11     11.21 o 
   4   6  29       84.58       98.94     15.10 o 
   0   7  29      160.53      180.55     13.18 o 
   1   7  29       82.97       81.24      9.25 o 
   2   7  29        1.26       12.49      8.47 o 
   3   7  29       39.83       52.10     10.39 o 
   0   8  29        7.03       12.84      9.88 o 
   1   8  29       28.76       23.44      8.31 o 
   2   8  29        6.75        9.73      8.73 o 
   3   8  29       46.63       33.96      9.53 o 
   0   9  29        7.10       11.73     12.70 o 
   1   9  29        3.49       -4.05     10.23 o 
   2   9  29       30.58       24.06     11.78 o 
   0  10  29        5.38       20.71     18.14 o 
   1  10  29       16.56       12.96     15.77 o 
   0   0  30       20.42       14.82     13.37 o 
   1   0  30      484.44      522.58     22.38 o 
   2   0  30       46.73       52.74     10.42 o 
   3   0  30       51.43       84.86     21.53 o 
   4   0  30       11.07       24.09     21.04 o 
   5   0  30       23.49       14.22     19.52 o 
   0   1  30       47.31       55.73     10.31 o 
   1   1  30       18.80       12.62      7.01 o 
   2   1  30       82.69       98.07      8.05 o 
   3   1  30       63.15       72.32     14.35 o 
   4   1  30        1.66        0.73     12.91 o 
   5   1  30       48.42       43.74     16.87 o 
   0   2  30      280.15      259.59     28.17 o 
   1   2  30      285.17      278.57     11.33 o 
   2   2  30       56.33       70.43     10.60 o 
   3   2  30        4.35       -8.00     14.39 o 
   4   2  30       29.11       33.79     14.90 o 
   5   2  30        6.72       21.71     16.18 o 
   0   3  30      105.43       88.28     11.26 o 
   1   3  30      279.51      248.61     10.66 o 
   2   3  30       17.23       15.12     12.10 o 
   3   3  30      278.57      296.49     15.71 o 
   4   3  30      185.76      181.69     17.43 o 
   0   4  30        7.47       19.53     10.30 o 
   1   4  30      128.88      123.31      9.07 o 
   2   4  30       31.50       24.15      8.85 o 
   3   4  30      106.55      111.97     13.98 o 
   4   4  30        1.13        9.21     15.00 o 
   0   5  30        5.54       21.00     12.86 o 
   1   5  30        7.10        4.73      8.18 o 
   2   5  30       11.53        3.98      9.49 o 
   3   5  30        7.08      -10.13     12.97 o 
   4   5  30       10.22       -5.09     14.25 o 
   0   6  30       12.01        8.49     10.70 o 
   1   6  30      122.92      129.98      9.99 o 
   2   6  30      227.36      242.69     12.90 o 
   3   6  30       60.93       55.95     12.50 o 
   4   6  30       73.87       83.58     17.29 o 
   0   7  30        3.00        8.95     10.30 o 
   1   7  30      133.02      150.10     11.03 o 
   2   7  30       15.24       43.22     14.91 o 
   3   7  30      147.21      144.39     11.50 o 
   0   8  30        0.97       -3.80      7.66 o 
   1   8  30       30.74       31.75      8.68 o 
   2   8  30       79.88       83.20     10.32 o 
   3   8  30      121.44      127.26     13.28 o 
   0   9  30       35.11       55.33     18.54 o 
   1   9  30       21.90        0.54     10.45 o 
   2   9  30       22.58       12.13     11.20 o 
   0  10  30       26.49       23.09     19.40 o 
   1   0  31        0.92       10.44      9.51 o 
   2   0  31       15.44        2.32     16.00 o 
   3   0  31       83.97      107.19     22.11 o 
   4   0  31       16.86       19.90     20.83 o 
   0   1  31      103.34      131.15     12.92 o 
   1   1  31      245.99      209.14     11.53 o 
   2   1  31        3.80       11.24     10.12 o 
   3   1  31       43.23       67.46     13.89 o 
   4   1  31       12.14       25.95     19.22 o 
   0   2  31       87.08       72.64     13.85 o 
   1   2  31       65.52       64.34      7.08 o 
   2   2  31      218.39      246.34     15.31 o 
   3   2  31       53.95       61.30     13.69 o 
   4   2  31        5.56       13.87     13.65 o 
   0   3  31      105.36       89.47     12.63 o 
   1   3  31      129.16      135.36      8.51 o 
   2   3  31       23.22       21.69      8.98 o 
   3   3  31       72.36      104.94     14.96 o 
   4   3  31       26.02        7.93     14.89 o 
   0   4  31       37.65       32.78     10.82 o 
   1   4  31       51.77       43.40      7.48 o 
   2   4  31       27.81       30.26      8.75 o 
   3   4  31       62.11       51.00     12.23 o 
   4   4  31       20.95       45.84     16.57 o 
   0   5  31        5.05        5.02     10.35 o 
   1   5  31       34.91       37.81      8.76 o 
   2   5  31      145.46      163.38     13.14 o 
   3   5  31       59.01       84.64     14.44 o 
   4   5  31       79.26       86.28     16.11 o 
   0   6  31       47.87       36.24     10.29 o 
   1   6  31        7.12        6.88      8.31 o 
   2   6  31        4.29       -7.06      7.06 o 
   3   6  31       66.77       47.59     27.44 o 
   0   7  31       18.85        5.27      9.21 o 
   1   7  31      330.50      373.66     15.51 o 
   2   7  31       44.32       47.48      9.10 o 
   3   7  31       23.94       19.29      9.76 o 
   0   8  31        3.06       -4.42     14.84 o 
   1   8  31       42.64       41.82      9.89 o 
   2   8  31        0.63       -5.93      9.48 o 
   0   9  31       35.45       47.71     19.01 o 
   1   9  31       22.31        4.75     11.09 o 
   0   0  32      238.85      328.44     25.96 o 
   1   0  32       50.87       58.91     11.42 o 
   2   0  32       56.31       41.55     17.94 o 
   3   0  32       21.37       15.56     17.77 o 
   4   0  32       29.45       55.82     20.83 o 
   0   1  32      212.03      208.25     17.77 o 
   1   1  32      237.03      240.25     11.80 o 
   2   1  32       26.96       32.89     10.02 o 
   3   1  32       88.31       91.64     16.90 o 
   4   1  32      110.23      126.33     16.14 o 
   0   2  32       97.96      104.47     14.58 o 
   1   2  32       41.30       34.48      7.07 o 
   2   2  32       72.74       84.07      9.37 o 
   3   2  32       23.40        1.87     14.55 o 
   4   2  32       38.97       28.40     15.12 o 
   0   3  32       41.86       24.75     11.33 o 
   1   3  32      167.75      152.38      9.41 o 
   2   3  32        2.48        4.13      8.32 o 
   3   3  32       56.04       74.12     14.31 o 
   4   3  32        9.41        1.01     17.18 o 
   0   4  32        0.51        9.50     11.00 o 
   1   4  32       31.22       38.24      8.57 o 
   2   4  32      105.86      110.91     10.51 o 
   3   4  32       85.03       96.36     15.93 o 
   4   4  32      127.23      127.26     19.58 o 
   0   5  32       88.32       92.99     15.85 o 
   1   5  32       76.45      103.96     10.04 o 
   2   5  32       71.89       96.06     11.10 o 
   3   5  32       54.32       46.13     12.41 o 
   0   6  32       87.34       96.56     12.63 o 
   1   6  32       54.66       50.04      9.35 o 
   2   6  32       18.19       21.47      9.28 o 
   3   6  32      105.44      117.05     18.74 o 
   0   7  32        2.95       -4.29      9.28 o 
   1   7  32        3.45        3.86      8.60 o 
   2   7  32        6.17        5.88      8.21 o 
   3   7  32      123.03      144.78     13.50 o 
   0   8  32      116.53      118.63     18.28 o 
   1   8  32       21.59       14.73      8.42 o 
   2   8  32       76.87       74.64     10.31 o 
   0   9  32       17.32       22.43     17.43 o 
   1   9  32       52.67       66.01     12.17 o 
   1   0  33       51.66       50.63     10.88 o 
   2   0  33       40.55       30.24     14.26 o 
   3   0  33       65.41       95.84     22.22 o 
   4   0  33      103.94      156.82     54.58 o 
   0   1  33       29.37       23.30     11.00 o 
   1   1  33        0.19       -6.19      6.19 o 
   2   1  33       72.32       91.76     12.26 o 
   3   1  33       26.35        5.68     15.60 o 
   4   1  33       27.87       36.51     13.79 o 
   0   2  33        8.91       12.90     10.65 o 
   1   2  33       17.53        6.81      7.14 o 
   2   2  33      137.82      150.65     10.37 o 
   3   2  33        8.01       -6.54     16.20 o 
   4   2  33       24.66       14.98     14.05 o 
   0   3  33        1.67       -2.46      8.20 o 
   1   3  33       46.97       26.77      8.74 o 
   2   3  33        9.94       13.94      8.33 o 
   3   3  33       85.57      138.25     14.82 o 
   4   3  33        1.24      -13.31     14.07 o 
   0   4  33       34.36       30.21     12.23 o 
   1   4  33      141.87      138.46     10.86 o 
   2   4  33       72.74       70.68      9.33 o 
   3   4  33        7.80       14.10     14.17 o 
   4   4  33       10.65      -14.29     14.29 o 
   0   5  33       13.95       33.52     15.97 o 
   1   5  33       11.07       12.12      8.69 o 
   2   5  33       92.13       82.06     10.32 o 
   3   5  33       19.97       21.63     11.12 o 
   0   6  33       31.86       19.38     10.41 o 
   1   6  33       62.94       76.73      9.98 o 
   2   6  33       40.56       58.29     10.08 o 
   3   6  33      150.46      175.32     21.96 o 
   0   7  33       10.42       19.11     12.84 o 
   1   7  33      151.72      188.81     11.79 o 
   2   7  33        0.83       -7.52      9.50 o 
   0   8  33       70.91       76.07     15.70 o 
   1   8  33        1.12       -5.68      9.26 o 
   0   0  34        2.53       -2.46     15.31 o 
   1   0  34        5.65       -1.30     10.31 o 
   2   0  34       95.79       95.81     16.30 o 
   3   0  34       50.91       92.55     20.99 o 
   4   0  34       60.29      106.54     22.04 o 
   0   1  34       20.91       30.04     12.44 o 
   1   1  34       52.71       54.21     11.37 o 
   2   1  34      162.09      174.21     12.33 o 
   3   1  34        6.23       -0.21     13.50 o 
   4   1  34       61.43       54.58     15.03 o 
   0   2  34       23.89       23.74     10.21 o 
   1   2  34      158.00      195.51     12.13 o 
   2   2  34       80.70       76.50     10.68 o 
   3   2  34        8.62       10.41     14.49 o 
   4   2  34       11.79       45.72     34.23 o 
   0   3  34        2.45       11.68     10.20 o 
   1   3  34       78.12      112.96     34.83 o 
   2   3  34        1.02        7.49      8.71 o 
   3   3  34       23.64       19.41     11.35 o 
   0   4  34       16.80       17.50     14.87 o 
   1   4  34       19.66       13.51      8.70 o 
   2   4  34      159.09      176.93     12.65 o 
   3   4  34       86.26       78.40     13.72 o 
   0   5  34        0.14       -1.56      7.60 o 
   1   5  34      157.16      199.01     15.80 o 
   2   5  34      281.59      357.45     20.37 o 
   3   5  34      108.35      126.82     12.50 o 
   0   6  34        1.38       11.52     14.49 o 
   1   6  34       19.68       27.06      8.52 o 
   2   6  34       25.20       15.13      9.37 o 
   0   7  34        0.11       -8.15     17.60 o 
   1   7  34        2.89       -4.23      7.94 o 
   2   7  34       55.66       62.59     11.79 o 
   0   8  34        1.97      -11.73     14.77 o 
   1   8  34        0.70       -9.95      9.95 o 
   1   0  35      268.04      297.67     20.66 o 
   2   0  35      123.33      134.73     17.76 o 
   3   0  35        0.13      -18.06     18.06 o 
   0   1  35       60.10       68.57     13.09 o 
   1   1  35       59.92       56.43      7.85 o 
   2   1  35      126.81      155.53     12.46 o 
   3   1  35       48.68       62.83     15.77 o 
   0   2  35        0.15        8.16      9.45 o 
   1   2  35       79.68       72.21      9.88 o 
   2   2  35       63.33       77.14     11.59 o 
   3   2  35       21.34        2.45     15.78 o 
   0   3  35       10.20       20.01     10.49 o 
   1   3  35       13.32       14.04      8.37 o 
   2   3  35       85.74       89.48     11.88 o 
   3   3  35        1.08       -1.72      8.08 o 
   0   4  35        8.95       35.91     11.15 o 
   1   4  35       34.07       24.51      9.26 o 
   2   4  35      121.72      157.01     12.46 o 
   3   4  35       89.08       99.53     14.35 o 
   0   5  35        6.01       -5.84     16.44 o 
   1   5  35        6.27       14.12      9.23 o 
   2   5  35       10.32        0.18      9.44 o 
   3   5  35        0.25       -5.33     10.41 o 
   0   6  35        2.28      -10.90     15.63 o 
   1   6  35        6.38       13.86      8.76 o 
   2   6  35       56.47       58.42     10.02 o 
   0   7  35       45.65       30.66     15.79 o 
   1   7  35       11.40       16.07     10.06 o 
   0   0  36       60.97       77.13     17.69 o 
   1   0  36        0.08       -6.59     10.20 o 
   2   0  36       11.38       14.15     16.27 o 
   3   0  36        0.30       18.12     15.91 o 
   0   1  36        0.17       11.38     12.30 o 
   1   1  36       19.59       25.55      9.05 o 
   2   1  36       68.55      115.61     16.94 o 
   3   1  36       14.60       32.98     13.66 o 
   0   2  36        3.04       13.50     10.07 o 
   1   2  36       25.39       28.96      9.10 o 
   2   2  36       74.86       79.73     12.79 o 
   3   2  36       30.83       52.61     18.94 o 
   0   3  36       65.59       95.77     13.09 o 
   1   3  36        5.96       13.45     10.38 o 
   2   3  36       83.06      105.33     12.12 o 
   3   3  36       21.02       31.77     12.13 o 
   0   4  36        9.62        1.68     15.00 o 
   1   4  36       79.27       95.70     10.59 o 
   2   4  36       25.07       34.42     10.69 o 
   3   4  36        6.88        2.68     11.55 o 
   0   5  36      170.55      184.83     22.74 o 
   1   5  36       25.23       44.00      9.81 o 
   2   5  36      188.81      236.52     20.74 o 
   0   6  36       10.36        4.56     20.99 o 
   1   6  36       13.22       12.28      9.73 o 
   2   6  36       36.92       36.38     10.18 o 
   0   7  36        1.76       -3.77     17.20 o 
   1   0  37      169.62      192.85     21.26 o 
   2   0  37      254.63      299.15     24.93 o 
   3   0  37        3.17        0.05     30.42 o 
   0   1  37        0.00       -9.66     11.70 o 
   1   1  37        1.42       -3.69      9.04 o 
   2   1  37       12.45       -0.70     15.77 o 
   3   1  37       26.77       33.86     12.35 o 
   0   2  37        6.22       -1.48     10.65 o 
   1   2  37       33.55       44.47     10.11 o 
   2   2  37       14.00       26.42     11.87 o 
   3   2  37       30.78       26.89     14.11 o 
   0   3  37      136.48      143.94     18.23 o 
   1   3  37       73.66      107.72     12.95 o 
   2   3  37       32.46        9.00     11.16 o 
   0   4  37       94.84      182.83     30.18 o 
   1   4  37       54.90       67.85     12.47 o 
   2   4  37       11.05       29.92     10.47 o 
   0   5  37       22.79       16.92     17.63 o 
   1   5  37        3.14       -6.75      6.75 o 
   2   5  37       49.62       70.21     12.02 o 
   0   6  37        3.57       -0.43     17.63 o 
   1   6  37       19.17       29.04     10.54 o 
   0   0  38      130.05      187.12     63.51 o 
   1   0  38        1.58       -8.84     13.31 o 
   2   0  38       37.19       43.46     15.94 o 
   0   1  38       38.52       38.81     13.20 o 
   1   1  38       49.32       54.83     10.70 o 
   2   1  38       72.20       81.50     12.11 o 
   0   2  38       68.90       41.32     17.01 o 
   1   2  38       16.62        9.40      9.90 o 
   2   2  38       15.38       11.39     11.09 o 
   0   3  38       12.05       53.81     16.67 o 
   1   3  38       40.12       44.83     10.68 o 
   2   3  38       89.74      112.27     14.67 o 
   0   4  38        4.07       14.71     15.44 o 
   1   4  38       13.99        2.25     10.68 o 
   2   4  38        0.68       19.49     14.73 o 
   0   5  38       19.60       28.18     23.75 o 
   1   5  38       21.91       38.93     10.26 o 
   1   0  39       34.52       50.39     14.26 o 
   2   0  39      175.05      258.91     24.13 o 
   0   1  39       22.97       23.25     14.56 o 
   1   1  39        9.43        0.53     10.09 o 
   2   1  39        5.87        7.98     10.76 o 
   0   2  39       89.62      136.55     25.41 o 
   1   2  39       10.84       17.15     10.35 o 
   2   2  39       26.01       43.12     12.03 o 
   0   3  39        0.89        2.71     16.17 o 
   1   3  39       10.17       17.21      9.67 o 
   2   3  39       11.51        7.05     10.54 o 
   0   4  39        1.58       -9.49     18.32 o 
   1   4  39        9.69       18.08      9.76 o 
   0   0  40        0.75       14.01     30.18 o 
   1   0  40        0.13       -5.28     12.20 o 
   0   1  40        5.13       14.47     12.45 o 
   1   1  40        8.26       -0.92      9.34 o 
   0   2  40      121.26      112.08     27.44 o 
   1   2  40       17.32       25.52     10.35 o 
   0   3  40       23.79       18.08     20.09 o 
   1   3  40       35.06       52.56     12.52 o 
   1   0  41        0.42       15.65     23.01 o 
   0   1  41       96.63      175.74     36.33 o 
   1   1  41       19.84       24.18     11.77 o 
   0   2  41       11.39       -9.54     24.04 o 
                                                 
